# Supplementary material for: Distinctly different active sites of ZnO-ZrO2 catalysts in CO2 and CO hydrogenation to methanol reactions
Source: Nat Commun. 2025 May 18;16:4622. doi: 10.1038/s41467-025-59996-5 (PMC12086193; doi:10.1038/s41467-025-59996-5)
Supplement: Supplementary file 3 — Source Data [file 41467_2025_59996_MOESM3_ESM.xlsx]

## Sheet: Fig1
Fig1a						Fig1b						Fig1c						Fig1d
Zn20Zr80		t-ZrO2		t-ZrO2 JCPDS no. 88-1007		ZnO		Zn-foil		Zn20Zr80		Zn20Zr80		Zn foil		ZnO		Zn20Zr80		Zn20Zr80-CO+H2		Zn20Zr80-CO2+H2
20	1	20	4	30.27	333	9463.62	0.003693	9464.02	0.003259	9463.21	0.006824	0	0.304463	0	0.040133	0	0.062701	2.28129	184.22	2.28157	108.522	2.28161	-199.741
20.02	1	20.02	3.5	34.8	26.6667	9467.53	0.0032	9470	0.00287	9468.23	0.005895	0.03068	0.297498	0.03068	0.057849	0.03068	0.065037	2.28121	183.47	2.2815	107.397	2.28153	-200.534
20.04	0	20.04	3.5	35.24	44	9471.36	0.003376	9476.01	0.002744	9473.2	0.005753	0.061359	0.27711	0.061359	0.089365	0.061359	0.072698	2.28113	183.095	2.28142	108.022	2.28145	-201.701
20.06	1	20.06	2.5	43.15	3	9475.19	0.003282	9482.01	0.002403	9478.3	0.004925	0.092039	0.24504	0.092039	0.11835	0.092039	0.087466	2.28106	183.845	2.28134	106.897	2.28137	-202.994
20.08	2	20.08	2.5	50.37	112	9479.11	0.002738	9488.01	0.002159	9483.2	0.004622	0.122718	0.205133	0.122718	0.139356	0.122718	0.11127	2.28098	184.595	2.28126	107.897	2.2813	-203.287
20.1	1	20.1	1.5	50.7	60.6667	9483.12	0.002594	9494	0.001832	9488.23	0.004196	0.153398	0.165608	0.153398	0.149713	0.153398	0.144632	2.2809	186.595	2.28118	105.897	2.28122	-203.954
20.12	1	20.12	0.5	53.94	0.333333	9487.13	0.002807	9500	0.001652	9493.2	0.003626	0.184078	0.142981	0.184078	0.148149	0.184078	0.18583	2.28082	185.72	2.2811	107.022	2.28114	-200.622
20.14	1	20.14	2	59.6	39	9491.02	0.002163	9506.01	0.001473	9498.23	0.002701	0.214757	0.155637	0.214757	0.13458	0.214757	0.230992	2.28074	185.845	2.28103	104.772	2.28106	-203.039
20.16	2	20.16	3	60.2	75.3333	9495.29	0.001727	9512	0.00111	9503.2	0.002028	0.245437	0.198846	0.245437	0.110116	0.245437	0.274567	2.28066	186.72	2.28095	105.147	2.28098	-202.082
20.18	2	20.18	3	62.96	19	9499.14	0.001383	9518	0.000723	9508.31	0.001263	0.276117	0.253409	0.276117	0.077325	0.276117	0.309945	2.28059	185.345	2.28087	102.772	2.2809	-202.124
20.2	2	20.2	2.5	68.72	0.666667	9503.39	0.001655	9524.01	0.000676	9513.19	0.001557	0.306796	0.305353	0.306796	0.042526	0.306796	0.330251	2.28051	187.845	2.28079	102.272	2.28083	-204.291
20.22	3	20.22	2	73.46	6	9507.29	0.001778	9530.01	0.000306	9518.2	0.001181	0.337476	0.346172	0.337476	0.034654	0.337476	0.329383	2.28043	188.345	2.28071	102.022	2.28075	-200.334
20.24	3	20.24	2	74.53	14	9511.19	0.001276	9536	0.00026	9523.26	0.001145	0.368155	0.370598	0.368155	0.068178	0.368155	0.303466	2.28035	190.095	2.28063	101.272	2.28067	-200.376
20.26	2	20.26	1	78.87	0.666667	9514.97	0.000965	9542.02	-2e-05	9528.21	0.00059	0.398835	0.376152	0.398835	0.106426	0.398835	0.253664	2.28027	187.595	2.28056	99.8965	2.28059	-199.293
20.28	2	20.28	0.5	81.99	27	9519.01	0.000921	9548.01	-6.2e-05	9533.2	0.00064	0.429515	0.363697	0.429515	0.138883	0.429515	0.194809	2.28019	189.47	2.28048	97.5215	2.28051	-196.46
20.3	1	20.3	1	82.5	13.6667	9523.01	0.000796	9554.02	-0.000412	9538.3	0.00033	0.460194	0.338718	0.460194	0.161348	0.460194	0.179662	2.28012	191.22	2.2804	97.6465	2.28044	-195.253
20.32	1	20.32	2	84.18	9.66667	9526.92	-6.4e-05	9560	-0.000458	9543.2	3.6e-05	0.490874	0.313068	0.490874	0.171157	0.490874	0.261295	2.28004	190.97	2.28032	94.1465	2.28036	-191.545
20.34	1	20.34	2.5	84.95	8	9531.15	0.000707	9566	-0.000492	9548.23	-3.5e-05	0.521553	0.304649	0.521553	0.166807	0.521553	0.4007	2.27996	192.095	2.28024	94.2715	2.28028	-190.962
20.36	0	20.36	3	85.21	11.3333	9535.29	0.000409	9572	-0.000902	9553.21	-0.000564	0.552233	0.328153	0.552233	0.148059	0.552233	0.555852	2.27988	192.595	2.28017	92.6465	2.2802	-193.629
20.38	1	20.38	2.5			9539.26	0.000465	9578	-0.000941	9558.2	-0.000486	0.582913	0.381459	0.582913	0.116363	0.582913	0.701997	2.2798	194.22	2.28009	89.2715	2.28012	-191.296
20.4	0	20.4	1.5			9543.28	-9e-05	9584.02	-0.001104	9563.27	-0.000796	0.613592	0.448893	0.613592	0.076871	0.613592	0.819177	2.27973	196.095	2.28001	89.5215	2.28004	-190.213
20.42	1	20.42	1			9546.91	0.00019	9590	-0.000939	9568.23	-0.00135	0.644272	0.513838	0.644272	0.052347	0.644272	0.889291	2.27965	197.595	2.27993	87.8965	2.27996	-191.005
20.44	2	20.44	0.5			9550.93	1.9e-05	9596.01	-0.000735	9573.31	-0.001512	0.674952	0.56454	0.674952	0.085056	0.674952	0.896506	2.27957	200.345	2.27985	85.8965	2.27989	-190.796
20.46	2	20.46	0.5			9554.87	-0.00077	9602.01	-0.000538	9578.26	-0.001614	0.705631	0.596027	0.705631	0.145427	0.705631	0.828745	2.27949	201.345	2.27977	85.6465	2.27981	-194.588
20.48	1	20.48	0.5			9558.72	-0.000986	9608.01	-0.000367	9583.23	-0.000852	0.736311	0.612598	0.736311	0.210217	0.736311	0.680362	2.27941	203.845	2.2797	83.3965	2.27973	-193.38
20.5	1	20.5	0.5			9562.94	-0.000998	9614	-0.000159	9588.2	-0.00128	0.76699	0.631298	0.76699	0.271888	0.76699	0.460728	2.27933	204.22	2.27962	83.1465	2.27965	-192.297
20.52	2	20.52	0.5			9567.02	-0.001193	9620.01	0.000322	9593.2	-0.001279	0.79767	0.681756	0.79767	0.325915	0.79767	0.264681	2.27926	204.595	2.27954	84.1465	2.27957	-194.589
20.54	1	20.54	0			9570.88	-0.00131	9626.02	0.00124	9598.2	-0.000908	0.82835	0.793341	0.82835	0.369034	0.82835	0.452968	2.27918	205.72	2.27946	83.2715	2.2795	-197.63
20.56	0	20.56	0			9575.28	-0.000792	9632.01	0.002491	9603.25	-0.000661	0.859029	0.97575	0.859029	0.399087	0.859029	0.884644	2.2791	204.97	2.27938	81.0215	2.27942	-198.672
20.58	1	20.58	0.5			9579.24	-0.001062	9638.01	0.005139	9608.22	-0.000677	0.889709	1.21688	0.889709	0.415126	0.889709	1.38403	2.27902	206.845	2.2793	82.5215	2.27934	-201.213
20.6	1	20.6	1			9583.2	-0.001149	9639.01	0.005607	9613.27	-1.6e-05	0.920388	1.49464	0.920388	0.417507	0.920388	1.90247	2.27894	207.72	2.27923	82.0215	2.27926	-200.38
20.62	2	20.62	1			9587.13	-0.000375	9640.02	0.006151	9618.23	-4e-05	0.951068	1.78513	0.951068	0.407942	0.951068	2.40443	2.27887	207.47	2.27915	83.2715	2.27918	-201.672
20.64	1	20.64	1			9591.1	-0.000592	9641	0.006827	9623.22	0.0009	0.981748	2.06544	0.981748	0.389446	0.981748	2.85613	2.27879	208.095	2.27907	84.6465	2.2791	-205.338
20.66	2	20.66	2			9594.9	-0.001097	9642	0.007673	9628.2	0.001988	1.01243	2.31493	1.01243	0.366109	1.01243	3.22588	2.27871	208.22	2.27899	85.5215	2.27903	-205.504
20.68	2	20.68	2.5			9598.78	-0.000755	9643.01	0.008621	9633.21	0.003704	1.04311	2.51667	1.04311	0.342548	1.04311	3.48649	2.27863	205.345	2.27891	83.1465	2.27895	-205.921
20.7	1	20.7	2.5			9602.98	-0.000542	9644.02	0.010022	9638.2	0.00645	1.07379	2.65957	1.07379	0.322849	1.07379	3.61856	2.27855	206.47	2.27884	85.5215	2.27887	-210.462
20.72	1	20.72	2.5			9607.01	-0.000288	9645	0.011258	9638.72	0.006268	1.10447	2.74101	1.10447	0.309116	1.10447	3.61481	2.27847	201.22	2.27876	85.1465	2.27879	-210.003
20.74	0	20.74	2.5			9611.05	-0.000573	9646	0.012858	9639.25	0.006613	1.13515	2.77019	1.13515	0.300364	1.13515	3.48638	2.2784	199.22	2.27868	85.6465	2.27872	-210.045
20.76	1	20.76	2			9615.03	0.000496	9647.01	0.014662	9639.7	0.006861	1.16582	2.77164	1.16582	0.292728	1.16582	3.27269	2.27832	197.22	2.2786	88.5215	2.27864	-212.211
20.78	1	20.78	1			9619.3	0.000853	9647.99	0.0166	9640.31	0.006902	1.1965	2.78685	1.1965	0.280915	1.1965	3.05577	2.27824	196.345	2.27852	86.8965	2.27856	-211.752
20.8	1	20.8	0			9623.03	0.001371	9649	0.019328	9640.69	0.007245	1.22718	2.86922	1.22718	0.259815	1.22718	2.96815	2.27816	195.22	2.27845	88.7715	2.27848	-212.668
20.82	2	20.82	0			9627.12	0.00151	9650.01	0.022574	9641.2	0.008014	1.25786	3.06737	1.25786	0.225577	1.25786	3.15205	2.27808	195.095	2.27837	88.2715	2.2784	-212.959
20.84	3	20.84	0			9630.81	0.002658	9651.02	0.026651	9641.7	0.008781	1.28854	3.40315	1.28854	0.176394	1.28854	3.65988	2.27801	193.97	2.27829	88.6465	2.27832	-211.75
20.86	3	20.86	0			9634.91	0.003959	9652	0.032056	9642.2	0.00851	1.31922	3.86308	1.31922	0.114821	1.31922	4.42493	2.27793	193.22	2.27821	89.8965	2.27825	-210.541
20.88	3	20.88	0			9638.92	0.005322	9653	0.039564	9642.7	0.008614	1.3499	4.40855	1.3499	0.068436	1.3499	5.33609	2.27785	192.095	2.27813	90.1465	2.27817	-212.082
20.9	2	20.9	0.5			9639.37	0.005957	9654.02	0.050709	9643.24	0.009181	1.38058	4.99141	1.38058	0.1218	1.38058	6.29242	2.27777	187.22	2.27806	90.1465	2.27809	-209.373
20.92	2	20.92	0			9640.3	0.006398	9655	0.068289	9643.76	0.009601	1.41126	5.56379	1.41126	0.230177	1.41126	7.21293	2.27769	187.47	2.27798	89.3965	2.27801	-207.664
20.94	2	20.94	0.5			9641.02	0.006343	9656.01	0.100958	9644.2	0.010071	1.44194	6.08258	1.44194	0.355946	1.44194	8.03329	2.27762	183.97	2.2779	91.8965	2.27793	-208.08
20.96	2	20.96	1			9641.73	0.006039	9657	0.163952	9644.81	0.010744	1.47262	6.51115	1.47262	0.489647	1.47262	8.70299	2.27754	182.595	2.27782	92.0215	2.27786	-208.996
20.98	2	20.98	1.5			9642.35	0.007044	9658	0.296153	9645.2	0.011682	1.5033	6.82033	1.5033	0.624674	1.5033	9.18425	2.27746	180.845	2.27774	91.2715	2.27778	-207.662
21	1	21	1.5			9643.07	0.007332	9659.01	0.499124	9645.7	0.012212	1.53398	6.98907	1.53398	0.754344	1.53398	9.45195	2.27738	176.97	2.27766	94.6465	2.2777	-206.577
21.02	1	21.02	2			9643.78	0.008086	9660	0.676742	9646.2	0.012577	1.56466	7.00486	1.56466	0.87151	1.56466	9.49369	2.2773	177.47	2.27759	92.5215	2.27762	-206.368
21.04	1	21.04	1.5			9644.55	0.008064	9661.01	0.800912	9646.71	0.013649	1.59534	6.86392	1.59534	0.968647	1.59534	9.30958	2.27723	174.595	2.27751	94.5215	2.27754	-205.784
21.06	1	21.06	1.5			9645.21	0.008706	9661.99	0.875658	9647.22	0.01483	1.62602	6.57099	1.62602	1.03818	1.62602	8.91159	2.27715	174.095	2.27743	97.7715	2.27746	-205.699
21.08	1	21.08	0.5			9645.92	0.009279	9663	0.922548	9647.7	0.014982	1.6567	6.13874	1.6567	1.07307	1.6567	8.32233	2.27707	172.97	2.27735	99.2715	2.27739	-206.49
21.1	1	21.1	0.5			9646.59	0.010061	9664.02	0.970269	9648.28	0.01625	1.68738	5.58678	1.68738	1.06788	1.68738	7.57323	2.27699	171.345	2.27727	97.6465	2.27731	-202.656
21.12	2	21.12	1			9647.31	0.010291	9665	1.02662	9648.76	0.017011	1.71806	4.94033	1.71806	1.02081	1.71806	6.70239	2.27691	171.72	2.2772	95.3965	2.27723	-205.946
21.14	2	21.14	1			9648.07	0.011414	9666.01	1.08066	9649.2	0.017571	1.74874	4.22872	1.74874	0.937985	1.74874	5.752	2.27684	172.095	2.27712	95.6465	2.27715	-204.737
21.16	2	21.16	0.5			9648.78	0.012475	9667	1.12276	9649.74	0.018457	1.77942	3.48373	1.77942	0.843263	1.77942	4.76571	2.27676	169.72	2.27704	94.3965	2.27707	-206.027
21.18	2	21.18	0.5			9649.5	0.01464	9668.01	1.14775	9650.2	0.019844	1.8101	2.73829	1.8101	0.795488	1.8101	3.78604	2.27668	169.845	2.27696	93.2715	2.277	-205.067
21.2	3	21.2	0.5			9650.21	0.015227	9669	1.14146	9650.71	0.021645	1.84078	2.02609	1.84078	0.884098	1.84078	2.85224	2.2766	168.47	2.27688	92.1465	2.27692	-205.233
21.22	3	21.22	0			9650.89	0.01679	9670.01	1.09571	9651.2	0.023553	1.87146	1.38447	1.87146	1.15212	1.87146	1.99913	2.27652	167.845	2.27681	89.3965	2.27684	-205.148
21.24	2	21.24	0			9651.6	0.019663	9671	1.034	9651.7	0.025182	1.90214	0.869902	1.90214	1.56795	1.90214	1.25917	2.27644	168.345	2.27673	89.7715	2.27676	-203.813
21.26	2	21.26	1			9652.32	0.021793	9672.01	0.983009	9652.24	0.027813	1.93282	0.60666	1.93282	2.08802	1.93282	0.680348	2.27637	166.845	2.27665	85.1465	2.27669	-205.228
21.28	2	21.28	1.5			9653.07	0.025106	9673	0.955248	9652.72	0.0293	1.96349	0.686939	1.96349	2.68049	1.96349	0.426	2.27629	165.845	2.27657	82.0215	2.27661	-205.269
21.3	3	21.3	2.5			9653.79	0.02828	9674.01	0.941926	9653.25	0.032071	1.99418	0.903617	1.99418	3.3206	1.99418	0.600253	2.27621	167.095	2.27649	79.0215	2.27653	-207.184
21.32	3	21.32	2.5			9654.46	0.032427	9675	0.938171	9653.71	0.03393	2.02486	1.09964	2.02486	3.98586	2.02486	0.850832	2.27613	167.845	2.27642	75.8965	2.27645	-207.724
21.34	3	21.34	2.5			9655.13	0.037658	9676.01	0.93777	9654.22	0.037372	2.05553	1.23643	2.05553	4.65411	2.05553	1.05273	2.27605	165.97	2.27634	72.2715	2.27637	-206.514
21.36	3	21.36	1.5			9655.94	0.046793	9677	0.934088	9654.7	0.040813	2.08621	1.31182	2.08621	5.30314	2.08621	1.20048	2.27598	166.845	2.27626	70.2715	2.2763	-209.054
21.38	2	21.38	1			9656.65	0.057051	9678.01	0.923683	9655.21	0.046532	2.11689	1.33504	2.11689	5.91095	2.11689	1.30776	2.2759	168.095	2.27618	68.8965	2.27622	-212.719
21.4	1	21.4	0.5			9657.33	0.070659	9679.01	0.909097	9655.7	0.052695	2.14757	1.31921	2.14757	6.45651	2.14757	1.38929	2.27582	168.345	2.2761	70.6465	2.27614	-213.884
21.42	1	21.42	1			9658.04	0.092481	9680	0.89459	9656.23	0.060089	2.17825	1.27818	2.17825	6.92046	2.17825	1.45544	2.27574	167.22	2.27603	66.7715	2.27606	-215.174
21.44	0	21.44	1			9658.71	0.125285	9681.01	0.884205	9656.7	0.067747	2.20893	1.22466	2.20893	7.28604	2.20893	1.51106	2.27567	167.72	2.27595	67.0215	2.27598	-215.964
21.46	1	21.46	1			9659.43	0.187656	9682	0.879285	9657.26	0.078035	2.23961	1.16946	2.23961	7.53977	2.23961	1.5572	2.27559	168.22	2.27587	64.7715	2.2759	-216.628
21.48	1	21.48	1			9660.1	0.290866	9683.01	0.878249	9657.72	0.088831	2.27029	1.12155	2.27029	7.67219	2.27029	1.5944	2.27551	169.22	2.27579	62.3965	2.27583	-216.918
21.5	0	21.5	0.5			9660.77	0.436142	9684.01	0.880436	9658.2	0.105082	2.30097	1.08885	2.30097	7.67824	2.30097	1.62633	2.27543	171.72	2.27571	64.2715	2.27575	-217.958
21.52	1	21.52	0			9661.53	0.637128	9685	0.885689	9658.74	0.130554	2.33165	1.07937	2.33165	7.5576	2.33165	1.66341	2.27535	171.595	2.27564	62.8965	2.27567	-221.248
21.54	1	21.54	0			9662.25	0.818913	9686.01	0.893928	9659.23	0.171778	2.36233	1.10198	2.36233	7.31467	2.36233	1.7255	2.27528	173.47	2.27556	63.7715	2.27559	-221.912
21.56	2	21.56	0.5			9662.88	0.932675	9687	0.904332	9659.7	0.229745	2.39301	1.16626	2.39301	6.95839	2.39301	1.84242	2.2752	170.345	2.27548	63.1465	2.27552	-221.452
21.58	2	21.58	1			9663.6	0.982122	9688	0.916317	9660.2	0.311332	2.42369	1.28168	2.42369	6.5018	2.42369	2.0496	2.27512	169.72	2.2754	63.6465	2.27544	-223.241
21.6	2	21.6	1.5			9664.36	1.01575	9689.01	0.929754	9660.72	0.418404	2.45437	1.45671	2.45437	5.96141	2.45437	2.37881	2.27504	172.095	2.27533	65.7715	2.27536	-221.781
21.62	2	21.62	1.5			9664.98	1.07094	9690.01	0.943437	9661.22	0.533193	2.48505	1.69825	2.48505	5.35638	2.48505	2.85005	2.27496	171.47	2.27525	67.0215	2.27528	-222.82
21.64	1	21.64	1			9665.66	1.15319	9691	0.957074	9661.7	0.66589	2.51573	2.01135	2.51573	4.70765	2.51573	3.46999	2.27489	173.845	2.27517	67.0215	2.2752	-224.485
21.66	0	21.66	0.5			9666.38	1.26494	9692.01	0.969906	9662.31	0.81296	2.54641	2.39847	2.54641	4.03688	2.54641	4.23477	2.27481	174.345	2.27509	67.7715	2.27513	-222.774
21.68	1	21.68	0.5			9667.01	1.37454	9693.01	0.979894	9662.71	0.906052	2.57709	2.85855	2.57709	3.36559	2.57709	5.13253	2.27473	174.72	2.27501	70.5215	2.27505	-221.814
21.7	1	21.7	1			9667.63	1.48996	9694	0.986991	9663.2	1.02188	2.60777	3.386	2.60777	2.71414	2.60777	6.14425	2.27465	177.345	2.27494	70.2715	2.27497	-223.353
21.72	1	21.72	1.5			9668.35	1.59543	9695	0.991004	9663.7	1.12139	2.63845	3.96994	2.63845	2.10109	2.63845	7.24373	2.27458	177.595	2.27486	72.0215	2.27489	-220.892
21.74	1	21.74	1.5			9669.11	1.61265	9696.01	0.992423	9664.19	1.20962	2.66913	4.59409	2.66913	1.5428	2.66913	8.39766	2.2745	179.845	2.27478	73.2715	2.27481	-224.431
21.76	1	21.76	1.5			9669.74	1.55667	9697.01	0.991603	9664.7	1.27457	2.69981	5.23711	2.69981	1.05378	2.69981	9.56627	2.27442	178.97	2.2747	73.8965	2.27474	-223.971
21.78	1	21.78	1			9670.42	1.45312	9698	0.989211	9665.21	1.32785	2.73049	5.87348	2.73049	0.649752	2.73049	10.7047	2.27434	178.845	2.27462	74.0215	2.27466	-224.51
21.8	0	21.8	0.5			9670.77	1.3709	9698.99	0.985002	9665.72	1.37905	2.76117	6.47483	2.76117	0.362524	2.76117	11.765	2.27426	180.22	2.27455	75.7715	2.27458	-226.174
21.82	1	21.82	0.5			9671.76	1.24278	9700.01	0.978817	9666.2	1.42512	2.79184	7.01155	2.79184	0.275536	2.79184	12.6985	2.27419	178.595	2.27447	77.7715	2.2745	-225.588
21.84	0	21.84	0.5			9672.48	1.15505	9701	0.971399	9666.81	1.48255	2.82253	7.45464	2.82253	0.359358	2.82253	13.4587	2.27411	179.595	2.27439	77.6465	2.27443	-227.377
21.86	0	21.86	0.5			9673.11	1.07964	9702	0.963917	9667.2	1.52104	2.8532	7.77758	2.8532	0.453267	2.8532	14.0037	2.27403	181.095	2.27431	80.2715	2.27435	-225.416
21.88	0	21.88	0.5			9673.83	0.996643	9703	0.957764	9667.7	1.56803	2.88388	7.95815	2.88388	0.507692	2.88388	14.2994	2.27395	181.72	2.27424	80.1465	2.27427	-225.455
21.9	0	21.9	0.5			9674.5	0.933141	9704	0.953146	9668.2	1.60132	2.91456	7.98002	2.91456	0.519481	2.91456	14.3213	2.27387	180.72	2.27416	83.3965	2.27419	-225.869
21.92	0	21.92	0.5			9675.13	0.902995	9705.01	0.949754	9668.72	1.59772	2.94524	7.834	2.94524	0.496403	2.94524	14.0566	2.2738	180.97	2.27408	85.2715	2.27411	-223.408
21.94	0	21.94	0			9675.8	0.89798	9706.01	0.947436	9669.22	1.56089	2.97592	7.51894	2.97592	0.450223	2.97592	13.5052	2.27372	181.595	2.274	87.3965	2.27404	-223.197
21.96	0	21.96	0			9676.52	0.918307	9707	0.946663	9669.71	1.50676	3.0066	7.04202	3.0066	0.395284	3.0066	12.6802	2.27364	184.22	2.27392	88.3965	2.27396	-222.36
21.98	0	21.98	0			9677.33	0.975984	9708	0.947353	9670.23	1.44352	3.03728	6.41863	3.03728	0.348128	3.03728	11.6077	2.27356	182.095	2.27385	89.6465	2.27388	-220.274
22	1	22	0.5			9677.96	1.03804	9709.99	0.95375	9670.7	1.38403	3.06796	5.67167	3.06796	0.32484	3.06796	10.3255	2.27349	181.345	2.27377	88.6465	2.2738	-220.063
22.02	2	22.02	0.5			9678.68	1.09164	9712.01	0.960945	9671.3	1.31608	3.09864	4.83037	3.09864	0.332866	3.09864	8.88127	2.27341	179.97	2.27369	90.3965	2.27373	-218.102
22.04	2	22.04	0			9679.4	1.11363	9714.01	0.96582	9671.7	1.27236	3.12932	3.92875	3.12932	0.365446	3.12932	7.33053	2.27333	182.345	2.27361	88.5215	2.27365	-218.64
22.06	2	22.06	0.5			9680.08	1.10837	9716.01	0.965722	9672.2	1.21878	3.16	3.00379	3.16	0.409174	3.16	5.73351	2.27325	179.845	2.27353	90.8965	2.27357	-217.679
22.08	1	22.08	1			9680.84	1.08764	9718	0.962917	9672.7	1.1687	3.19068	2.09351	3.19068	0.453246	3.19068	4.15262	2.27318	180.595	2.27346	89.6465	2.27349	-217.342
22.1	0	22.1	1.5			9681.47	1.06527	9720	0.961368	9673.21	1.11442	3.22136	1.23562	3.22136	0.491691	3.22136	2.65063	2.2731	179.72	2.27338	92.6465	2.27341	-215.381
22.12	0	22.12	1.5			9682.19	1.04483	9722	0.961038	9673.69	1.06404	3.25204	0.472924	3.25204	0.522392	3.25204	1.29734	2.27302	180.97	2.2733	93.0215	2.27334	-214.669
22.14	1	22.14	1			9682.91	1.02778	9724	0.962062	9674.22	1.01725	3.28272	0.269084	3.28272	0.545935	3.28272	0.388394	2.27294	179.47	2.27322	94.1465	2.27326	-213.583
22.16	3	22.16	1			9683.59	1.01017	9726	0.964909	9674.7	0.986595	3.3134	0.772463	3.3134	0.564767	3.3134	1.04101	2.27286	176.47	2.27315	94.0215	2.27318	-211.371
22.18	5	22.18	0.5			9684.26	0.98676	9728	0.969871	9675.26	0.966194	3.34408	1.15827	3.34408	0.582441	3.34408	1.76715	2.27279	177.47	2.27307	95.3965	2.2731	-214.659
22.2	5	22.2	0			9685.03	0.962383	9730	0.976445	9675.76	0.958614	3.37476	1.39726	3.37476	0.602745	3.37476	2.26466	2.27271	174.845	2.27299	94.7715	2.27303	-210.948
22.22	5	22.22	0.5			9685.79	0.938963	9732.01	0.983842	9676.23	0.957193	3.40544	1.49043	3.40544	0.628679	3.40544	2.51781	2.27263	177.345	2.27291	96.3965	2.27295	-211.861
22.24	3	22.24	0.5			9686.42	0.919725	9734.01	0.989728	9676.7	0.96392	3.43612	1.44835	3.43612	0.661525	3.43612	2.53617	2.27255	174.845	2.27284	94.3965	2.27287	-211.274
22.26	2	22.26	0			9687.14	0.907001	9736.01	0.992873	9677.19	0.981564	3.4668	1.28886	3.4668	0.70039	3.4668	2.3429	2.27248	173.095	2.27276	98.0215	2.27279	-212.687
22.28	1	22.28	0			9687.86	0.896561	9737.99	0.992193	9677.7	1.00582	3.49748	1.03555	3.49748	0.742394	3.49748	1.97134	2.2724	176.22	2.27268	96.7715	2.27271	-210.726
22.3	1	22.3	0			9688.58	0.884112	9740	0.987642	9678.22	1.02926	3.52816	0.716135	3.52816	0.783328	3.52816	1.46241	2.27232	176.345	2.2726	97.8965	2.27264	-210.639
22.32	1	22.32	0			9689.31	0.867771	9742.01	0.979235	9678.7	1.04492	3.55884	0.361804	3.55884	0.818452	3.55884	0.862402	2.27224	176.845	2.27252	96.5215	2.27256	-210.052
22.34	1	22.34	0.5			9689.98	0.84689	9743.99	0.968984	9679.2	1.05091	3.58952	0.071719	3.58952	0.843191	3.58952	0.232657	2.27216	177.72	2.27245	98.5215	2.27248	-212.715
22.36	1	22.36	0			9690.7	0.820975	9746	0.959217	9679.78	1.04891	3.62019	0.364106	3.62019	0.853654	3.62019	0.454848	2.27209	178.595	2.27237	96.7715	2.2724	-211.253
22.38	3	22.38	0			9691.43	0.798651	9748.01	0.952131	9680.29	1.04152	3.65087	0.663891	3.65087	0.846998	3.65087	1.0568	2.27201	178.345	2.27229	96.6465	2.27233	-211.166
22.4	4	22.4	0.5			9692.1	0.781669	9750	0.947392	9680.72	1.03404	3.68155	0.904391	3.68155	0.82165	3.68155	1.58963	2.27193	179.345	2.27221	94.2715	2.27225	-210.829
22.42	4	22.42	1.5			9692.87	0.772138	9752.01	0.943556	9681.2	1.02523	3.71223	1.07283	3.71223	0.777419	3.71223	2.02396	2.27185	176.845	2.27214	95.7715	2.27217	-211.367
22.44	5	22.44	2			9693.59	0.76548	9754	0.940222	9681.71	1.01574	3.74291	1.16621	3.74291	0.715499	3.74291	2.34522	2.27178	178.22	2.27206	94.1465	2.27209	-211.779
22.46	5	22.46	2			9694.31	0.759705	9756.02	0.936441	9682.2	1.0088	3.77359	1.19204	3.77359	0.638351	3.77359	2.55211	2.2717	179.345	2.27198	92.7715	2.27202	-211.442
22.48	5	22.48	2			9695.03	0.75434	9758	0.93351	9682.7	1.00332	3.80427	1.17041	3.80427	0.5495	3.80427	2.65752	2.27162	176.97	2.2719	93.0215	2.27194	-212.355
22.5	3	22.5	1.5			9695.66	0.749349	9761.01	0.932971	9683.2	0.995889	3.83495	1.13604	3.83495	0.453226	3.83495	2.68918	2.27154	178.72	2.27183	93.7715	2.27186	-211.518
22.52	2	22.52	1			9696.43	0.747925	9764.01	0.938885	9683.74	0.986492	3.86563	1.13529	3.86563	0.354211	3.86563	2.68854	2.27147	179.72	2.27175	95.1465	2.27178	-209.93
22.54	3	22.54	0			9697.19	0.750112	9767.01	0.947589	9684.21	0.976131	3.89631	1.20884	3.89631	0.257256	3.89631	2.70517	2.27139	177.72	2.27167	98.2715	2.2717	-211.468
22.56	2	22.56	0.5			9697.88	0.754063	9769.99	0.956996	9684.8	0.96323	3.92699	1.36643	3.92699	0.167582	3.92699	2.78372	2.27131	179.22	2.27159	97.3965	2.27163	-209.88
22.58	1	22.58	0			9698.5	0.760467	9773	0.963947	9685.21	0.954146	3.95767	1.58442	3.95767	0.094997	3.95767	2.94699	2.27123	177.595	2.27151	97.8965	2.27155	-207.918
22.6	2	22.6	1			9699.23	0.770288	9776.01	0.972741	9685.7	0.94024	3.98835	1.82651	3.98835	0.075356	3.98835	3.18721	2.27115	177.22	2.27144	96.2715	2.27147	-205.706
22.62	2	22.62	1.5			9699.95	0.782415	9779	0.979296	9686.2	0.926924	4.01903	2.05941	4.01903	0.123317	4.01903	3.47302	2.27108	178.22	2.27136	99.8965	2.27139	-204.243
22.64	1	22.64	2			9700.58	0.795522	9782.01	0.98069	9686.71	0.915231	4.04971	2.25737	4.04971	0.191198	4.04971	3.76405	2.271	175.845	2.27128	98.6465	2.27132	-202.53
22.66	0	22.66	2			9701.31	0.809701	9785	0.977565	9687.21	0.904946	4.08039	2.40227	4.08039	0.266443	4.08039	4.02218	2.27092	175.97	2.2712	98.1465	2.27124	-203.193
22.68	0	22.68	1.5			9702.07	0.824944	9787.99	0.973349	9687.74	0.895406	4.11107	2.48283	4.11107	0.348829	4.11107	4.21691	2.27084	178.095	2.27113	98.2715	2.27116	-203.98
22.7	1	22.7	0.5			9702.8	0.838221	9791.01	0.970568	9688.22	0.886169	4.14175	2.49391	4.14175	0.438684	4.14175	4.32701	2.27077	176.72	2.27105	99.1465	2.27108	-203.767
22.72	1	22.72	1			9703.39	0.850678	9794.01	0.968521	9689.24	0.865044	4.17243	2.43591	4.17243	0.534795	4.17243	4.34047	2.27069	176.97	2.27097	98.0215	2.27101	-201.68
22.74	1	22.74	0.5			9704.11	0.865067	9797.01	0.965776	9690.19	0.841989	4.20311	2.31395	4.20311	0.634289	4.20311	4.25376	2.27061	176.47	2.27089	98.7715	2.27093	-201.342
22.76	2	22.76	1.5			9704.79	0.878089	9800.01	0.962198	9691.2	0.815774	4.23379	2.1371	4.23379	0.733113	4.23379	4.07084	2.27053	177.345	2.27082	99.5215	2.27085	-200.379
22.78	3	22.78	1.5			9705.51	0.890282	9803.01	0.957879	9692.23	0.802778	4.26447	1.9174	4.26447	0.826684	4.26447	3.80189	2.27046	177.97	2.27074	94.1465	2.27077	-201.291
22.8	3	22.8	1.5			9706.19	0.903276	9806	0.953658	9693.25	0.799738	4.29515	1.66887	4.29515	0.910519	4.29515	3.46198	2.27038	181.095	2.27066	96.3965	2.2707	-200.203
22.82	3	22.82	1.5			9706.55	0.912191	9809	0.947088	9694.28	0.800227	4.32583	1.40648	4.32583	0.980766	4.32583	3.06962	2.2703	180.72	2.27058	94.7715	2.27062	-196.365
22.84	3	22.84	1			9707.5	0.92858	9812.01	0.940547	9695.2	0.8021	4.35651	1.14528	4.35651	1.03462	4.35651	2.6454	2.27022	180.845	2.2705	89.8965	2.27054	-195.902
22.86	2	22.86	0			9708.18	0.943197	9815	0.934164	9696.25	0.807449	4.38718	0.899535	4.38718	1.07061	4.38718	2.21075	2.27015	179.22	2.27043	90.1465	2.27046	-194.814
22.88	2	22.88	1			9708.9	0.960744	9818.01	0.930031	9697.2	0.816247	4.41786	0.682261	4.41786	1.08876	4.41786	1.78713	2.27007	179.845	2.27035	87.0215	2.27039	-193.101
22.9	1	22.9	1			9709.9	0.988025	9821	0.929346	9698.36	0.828826	4.44854	0.504741	4.44854	1.09056	4.44854	1.39589	2.26999	178.095	2.27027	86.6465	2.27031	-191.263
22.92	2	22.92	1.5			9710.85	1.0169	9823.99	0.933522	9699.2	0.841871	4.47922	0.37539	4.47922	1.0788	4.47922	1.05931	2.26991	176.345	2.2702	87.2715	2.27023	-188.8
22.94	2	22.94	2			9711.85	1.04657	9827.01	0.939965	9700.22	0.863702	4.5099	0.295644	4.5099	1.05724	4.5099	0.802901	2.26984	173.72	2.27012	91.1465	2.27015	-185.712
22.96	2	22.96	2			9712.84	1.07499	9830.01	0.944617	9701.2	0.883726	4.54058	0.253883	4.54058	1.03019	4.54058	0.653362	2.26976	172.72	2.27004	89.2715	2.27007	-183.499
22.98	2	22.98	2.5			9713.83	1.09405	9833	0.947527	9702.31	0.904378	4.57126	0.229513	4.57126	1.00187	4.57126	0.616192	2.26968	174.72	2.26996	90.3965	2.27	-181.035
23	3	23	2			9714.74	1.09483	9836.01	0.948179	9703.24	0.920525	4.60194	0.207647	4.60194	0.976004	4.60194	0.653801	2.2696	173.97	2.26988	91.5215	2.26992	-174.697
23.02	3	23.02	1			9715.7	1.07795	9839.01	0.948179	9704.23	0.940482	4.63262	0.18639	4.63262	0.955434	4.63262	0.717518	2.26953	172.845	2.26981	92.3965	2.26984	-173.859
23.04	3	23.04	1.5			9716.74	1.04962	9842.02	0.948256	9705.24	0.958736	4.6633	0.175087	4.6633	0.942164	4.6633	0.77945	2.26945	171.72	2.26973	96.3965	2.26977	-172.895
23.06	2	23.06	2			9717.83	1.0171	9844.99	0.949238	9706.22	0.974492	4.69398	0.185819	4.69398	0.937669	4.69398	0.830069	2.26937	171.47	2.26965	94.3965	2.26969	-168.307
23.08	3	23.08	2.5			9718.78	0.990054	9848	0.949897	9707.33	0.990332	4.72466	0.219616	4.72466	0.943364	4.72466	0.869072	2.26929	168.97	2.26958	97.0215	2.26961	-168.343
23.1	3	23.1	2.5			9719.82	0.97098	9851.01	0.950818	9708.2	1.00486	4.75534	0.2668	4.75534	0.960872	4.75534	0.90011	2.26922	166.97	2.2695	97.5215	2.26953	-169.38
23.12	3	23.12	2			9720.68	0.962039	9854	0.952233	9709.25	1.02796	4.78602	0.318227	4.78602	0.991872	4.78602	0.928526	2.26914	164.095	2.26942	98.7715	2.26945	-167.916
23.14	3	23.14	2			9721.82	0.95721	9857.02	0.953099	9710.2	1.04333	4.8167	0.369757	4.8167	1.03747	4.8167	0.960606	2.26906	163.97	2.26934	99.6465	2.26938	-167.328
23.16	4	23.16	1.5			9722.82	0.95453	9860.01	0.952977	9711.23	1.05957	4.84738	0.422017	4.84738	1.09741	4.84738	1.00332	2.26898	163.72	2.26926	101.147	2.2693	-166.364
23.18	3	23.18	1.5			9723.77	0.951816	9863	0.95222	9712.3	1.07761	4.87806	0.479129	4.87806	1.16949	4.87806	1.06377	2.26891	164.22	2.26919	102.647	2.26922	-166.775
23.2	3	23.2	1.5			9724.9	0.948425	9866	0.95064	9713.2	1.09165	4.90874	0.546693	4.90874	1.24956	4.90874	1.14791	2.26883	164.72	2.26911	100.772	2.26914	-162.937
23.22	2	23.22	2.5			9725.86	0.948008	9869	0.947937	9714.2	1.098	4.93942	0.629237	4.93942	1.33193	4.93942	1.25894	2.26875	168.095	2.26903	104.147	2.26907	-162.973
23.24	1	23.24	2.5			9726.86	0.949621	9872	0.943919	9715.26	1.09113	4.9701	0.728183	4.9701	1.41006	4.9701	1.39613	2.26867	167.345	2.26896	104.397	2.26899	-161.134
23.26	1	23.26	3			9727.9	0.957226	9874.99	0.939121	9716.24	1.08027	5.00078	0.841277	5.00078	1.47727	5.00078	1.55475	2.2686	169.095	2.26888	106.272	2.26891	-162.545
23.28	1	23.28	3			9728.77	0.965183	9878	0.934155	9717.27	1.06431	5.03146	0.963324	5.03146	1.52737	5.03146	1.72687	2.26852	169.845	2.2688	109.147	2.26884	-162.831
23.3	1	23.3	3			9729.94	0.977246	9881	0.929226	9718.19	1.04866	5.06214	1.08738	5.06214	1.55516	5.06214	1.90264	2.26844	171.47	2.26872	108.897	2.26876	-162.993
23.32	2	23.32	2.5			9730.81	0.986426	9884.01	0.925035	9719.2	1.03633	5.09282	1.20583	5.09282	1.55672	5.09282	2.07137	2.26836	174.345	2.26864	111.272	2.26868	-163.404
23.34	1	23.34	2			9731.9	0.995701	9887	0.921976	9720.29	1.02969	5.1235	1.31124	5.1235	1.52972	5.1235	2.22255	2.26829	174.47	2.26857	109.397	2.2686	-163.19
23.36	2	23.36	1			9732.99	1.00422	9890	0.91999	9721.2	1.02649	5.15418	1.39698	5.15418	1.47349	5.15418	2.34671	2.26821	175.22	2.26849	109.147	2.26852	-165.976
23.38	3	23.38	2			9734.04	1.01171	9893	0.919072	9722.21	1.02487	5.18485	1.45765	5.18485	1.38905	5.18485	2.43603	2.26813	178.095	2.26841	111.772	2.26845	-168.761
23.4	3	23.4	2.5			9735	1.01861	9896.01	0.919455	9723.26	1.02111	5.21554	1.48955	5.21554	1.27905	5.21554	2.48502	2.26805	179.095	2.26834	110.522	2.26837	-168.547
23.42	1	23.42	3			9736.04	1.02763	9899	0.920439	9724.21	1.01774	5.24621	1.49092	5.24621	1.14768	5.24621	2.4909	2.26798	180.97	2.26826	112.772	2.26829	-169.708
23.44	2	23.44	3			9737.14	1.03609	9902	0.92179	9725.34	1.01459	5.27689	1.46214	5.27689	1.00048	5.27689	2.45397	2.2679	181.22	2.26818	111.897	2.26822	-168.119
23.46	2	23.46	2.5			9738.09	1.04093	9905.01	0.922998	9726.2	1.0133	5.30757	1.40591	5.30757	0.84439	5.30757	2.37784	2.26782	180.72	2.2681	111.647	2.26814	-166.905
23.48	2	23.48	1.5			9739.14	1.04184	9908.02	0.923732	9727.2	1.01343	5.33825	1.32728	5.33825	0.687936	5.33825	2.2694	2.26774	183.22	2.26803	112.522	2.26806	-166.065
23.5	1	23.5	1			9740	1.03898	9911.01	0.924321	9728.2	1.01653	5.36893	1.2336	5.36893	0.542178	5.36893	2.1387	2.26767	185.47	2.26795	111.522	2.26798	-169.476
23.52	1	23.52	0.5			9741.05	1.03153	9914.01	0.924517	9729.28	1.01994	5.39961	1.13426	5.39961	0.422804	5.39961	1.99839	2.26759	182.47	2.26787	114.022	2.26791	-170.012
23.54	0	23.54	1			9742.1	1.02289	9917	0.92467	9730.28	1.02276	5.43029	1.04001	5.43029	0.351294	5.43029	1.86261	2.26751	183.47	2.26779	111.647	2.26783	-172.047
23.56	0	23.56	1			9743.1	1.01171	9920	0.925038	9731.2	1.02573	5.46097	0.961402	5.46097	0.342667	5.46097	1.74498	2.26743	185.095	2.26772	111.147	2.26775	-172.833
23.58	1	23.58	0.5			9744.15	1.0019	9923.01	0.924184	9732.23	1.02899	5.49165	0.90613	5.49165	0.38281	5.49165	1.65555	2.26736	183.095	2.26764	110.897	2.26767	-173.993
23.6	2	23.6	0.5			9745.01	0.99215	9926	0.923585	9733.2	1.02972	5.52233	0.875966	5.52233	0.441958	5.52233	1.59765	2.26728	188.22	2.26756	110.147	2.2676	-175.404
23.62	3	23.62	0			9745.92	0.979931	9929	0.923467	9734.33	1.03132	5.55301	0.865538	5.55301	0.499455	5.55301	1.56647	2.2672	187.595	2.26748	112.147	2.26752	-178.314
23.64	3	23.64	1			9747.02	0.966888	9932	0.923445	9735.2	1.03302	5.58369	0.864352	5.58369	0.545395	5.58369	1.55056	2.26713	188.345	2.26741	111.022	2.26744	-179.35
23.66	3	23.66	1.5			9747.98	0.956583	9935.01	0.923122	9736.26	1.03622	5.61437	0.860606	5.61437	0.575874	5.61437	1.53564	2.26705	191.72	2.26733	112.272	2.26736	-181.135
23.68	2	23.68	1.5			9748.89	0.946523	9938	0.922489	9737.2	1.03837	5.64505	0.844229	5.64505	0.590101	5.64505	1.50835	2.26697	189.595	2.26725	110.772	2.26729	-183.67
23.7	1	23.7	1			9749.9	0.934599	9941	0.921748	9738.2	1.03853	5.67573	0.808257	5.67573	0.589002	5.67573	1.45864	2.26689	190.97	2.26717	111.647	2.26721	-182.081
23.72	1	23.72	0.5			9750.85	0.922085	9944	0.920896	9739.37	1.03673	5.70641	0.749019	5.70641	0.574478	5.70641	1.38071	2.26682	191.595	2.2671	113.397	2.26713	-185.741
23.74	2	23.74	1.5			9751.9	0.9101	9947.01	0.919713	9740.19	1.03283	5.73709	0.665803	5.73709	0.54896	5.73709	1.27311	2.26674	193.595	2.26702	113.647	2.26706	-184.776
23.76	2	23.76	1.5			9752.77	0.90033	9950.01	0.91833	9741.2	1.02699	5.76777	0.560349	5.76777	0.515099	5.76777	1.13853	2.26666	192.095	2.26694	115.272	2.26698	-187.061
23.78	2	23.78	2			9753.83	0.890953	9952.99	0.916687	9742.27	1.01961	5.79845	0.436315	5.79845	0.475551	5.79845	0.983573	2.26658	194.47	2.26687	116.522	2.2669	-187.471
23.8	1	23.8	2.5			9754.83	0.881922	9956	0.914733	9743.29	1.01302	5.82913	0.298818	5.82913	0.43284	5.82913	0.819058	2.26651	192.845	2.26679	115.647	2.26682	-187.257
23.82	2	23.82	2.5			9755.74	0.873878	9959	0.912481	9744.22	1.007	5.85981	0.154605	5.85981	0.389296	5.85981	0.661532	2.26643	192.845	2.26671	118.522	2.26675	-188.417
23.84	1	23.84	3			9756.7	0.867517	9963.02	0.90848	9745.23	1.00019	5.89049	0.037688	5.89049	0.347052	5.89049	0.536439	2.26635	192.47	2.26663	118.022	2.26667	-187.827
23.86	1	23.86	2			9757.71	0.862728	9967	0.905418	9746.2	0.992293	5.92117	0.14964	5.92117	0.308098	5.92117	0.477241	2.26627	192.345	2.26656	120.397	2.26659	-188.736
23.88	1	23.88	1.5			9758.76	0.859321	9971	0.903105	9747.21	0.985775	5.95185	0.285393	5.95185	0.274315	5.95185	0.501115	2.2662	192.095	2.26648	120.272	2.26651	-190.646
23.9	1	23.9	2.5			9760.77	0.856649	9974.99	0.901223	9748.3	0.979373	5.98252	0.411338	5.98252	0.24742	5.98252	0.584562	2.26612	192.345	2.2664	121.272	2.26644	-191.556
23.92	3	23.92	3			9762.69	0.857954	9978.99	0.90046	9749.2	0.974027	6.01321	0.524081	6.01321	0.228694	6.01321	0.691893	2.26604	194.72	2.26633	122.897	2.26636	-192.466
23.94	3	23.94	4			9764.76	0.865443	9983	0.900053	9750.22	0.966922	6.04388	0.622563	6.04388	0.218503	6.04388	0.801103	2.26597	193.72	2.26625	122.147	2.26628	-192.626
23.96	3	23.96	4			9766.81	0.87696	9987	0.898754	9751.22	0.960285	6.07456	0.707165	6.07456	0.215936	6.07456	0.902822	2.26589	193.72	2.26617	125.772	2.2662	-193.286
23.98	3	23.98	3.5			9768.83	0.892657	9991.01	0.897771	9752.27	0.953935	6.10524	0.779259	6.10524	0.218957	6.10524	0.994774	2.26581	196.345	2.26609	121.897	2.26613	-193.695
24	2	24	3			9771.03	0.909852	9995.01	0.897256	9753.25	0.948804	6.13592	0.840669	6.13592	0.225036	6.13592	1.07821	2.26573	195.095	2.26601	124.272	2.26605	-194.105
24.02	2	24.02	1.5			9772.91	0.927046	9999	0.896932	9754.19	0.944614	6.1666	0.893059	6.1666	0.231805	6.1666	1.15558	2.26566	194.72	2.26594	122.397	2.26597	-193.14
24.04	1	24.04	0.5			9774.97	0.939462	10003	0.89656	9755.19	0.939904	6.19728	0.937371	6.19728	0.237403	6.19728	1.2288	2.26558	196.97	2.26586	118.897	2.2659	-192.424
24.06	2	24.06	1			9777.08	0.948017	10007	0.896259	9756.2	0.936827	6.22796	0.973461	6.22796	0.240567	6.22796	1.29808	2.2655	193.47	2.26578	120.022	2.26582	-193.459
24.08	2	24.08	1			9778.97	0.95426	10011	0.895862	9757.31	0.934245	6.25864	1.00002	6.25864	0.240595	6.25864	1.36145	2.26543	193.595	2.26571	119.647	2.26574	-192.368
24.1	2	24.1	2.5			9781.08	0.956913	10015	0.89532	9758.2	0.933306	6.28932	1.0148	6.28932	0.237268	6.28932	1.41489	2.26535	192.47	2.26563	116.897	2.26566	-191.403
24.12	1	24.12	3			9783.01	0.955547	10019	0.894635	9759.2	0.933051	6.32	1.01507	6.32	0.230772	6.32	1.45307	2.26527	191.595	2.26555	117.022	2.26559	-189.687
24.14	1	24.14	2.5			9785.08	0.952796	10023	0.894266	9760.21	0.932817	6.35068	0.998067	6.35068	0.22162	6.35068	1.47018	2.26519	191.22	2.26547	113.022	2.26551	-187.222
24.16	1	24.16	1.5			9787.01	0.950317	10027	0.893687	9761.28	0.933552	6.38136	0.961569	6.38136	0.210569	6.38136	1.46088	2.26512	190.345	2.2654	111.647	2.26543	-188.506
24.18	1	24.18	1.5			9788.85	0.951427	10031	0.893056	9762.26	0.934619	6.41204	0.904217	6.41204	0.198533	6.41204	1.42098	2.26504	189.345	2.26532	110.397	2.26536	-188.915
24.2	2	24.2	1.5			9790.78	0.955883	10035	0.892373	9763.2	0.936814	6.44272	0.825793	6.44272	0.186485	6.44272	1.34797	2.26496	193.595	2.26524	105.897	2.26528	-185.074
24.22	3	24.22	2.5			9792.81	0.962203	10039	0.891042	9764.2	0.939177	6.4734	0.727328	6.4734	0.175351	6.4734	1.24129	2.26489	190.595	2.26517	106.397	2.2652	-185.609
24.24	3	24.24	2			9794.84	0.967637	10043	0.889283	9765.25	0.943373	6.50408	0.611104	6.50408	0.1659	6.50408	1.10248	2.26481	188.47	2.26509	104.522	2.26512	-182.143
24.26	2	24.26	2.5			9796.73	0.970485	10047	0.887975	9766.2	0.946361	6.53476	0.480578	6.53476	0.158664	6.53476	0.93519	2.26473	191.345	2.26501	104.897	2.26505	-183.177
24.28	2	24.28	2			9798.61	0.9685	10051	0.88535	9767.31	0.95092	6.56544	0.340349	6.56544	0.153908	6.56544	0.74523	2.26465	192.72	2.26493	105.772	2.26497	-184.336
24.3	2	24.3	1			9800.74	0.960644	10055	0.882982	9768.2	0.955355	6.59612	0.196807	6.59612	0.151668	6.59612	0.541078	2.26458	191.845	2.26486	108.022	2.26489	-182.62
24.32	2	24.32	0.5			9802.63	0.949284	10059	0.881239	9769.2	0.960592	6.6268	0.070437	6.6268	0.151832	6.6268	0.337481	2.2645	190.72	2.26478	105.897	2.26482	-185.779
24.34	1	24.34	1			9804.66	0.937247	10063	0.879651	9770.26	0.966159	6.65748	0.11752	6.65748	0.154215	6.65748	0.183852	2.26442	191.095	2.2647	106.647	2.26474	-185.438
24.36	1	24.36	3			9806.69	0.926474	10067	0.878324	9771.2	0.971696	6.68816	0.242643	6.68816	0.15858	6.68816	0.230989	2.26434	191.72	2.26463	109.272	2.26466	-188.347
24.38	1	24.38	3.5			9808.72	0.917711	10071	0.877281	9772.28	0.977108	6.71884	0.359628	6.71884	0.164593	6.71884	0.399482	2.26427	193.845	2.26455	108.647	2.26458	-189.006
24.4	0	24.4	4			9810.8	0.909955	10075	0.876171	9773.23	0.98299	6.74952	0.460301	6.74952	0.17176	6.74952	0.573007	2.26419	191.97	2.26447	109.522	2.26451	-190.415
24.42	0	24.42	3			9812.89	0.906194	10079	0.874944	9774.27	0.987604	6.78019	0.541222	6.78019	0.17938	6.78019	0.727092	2.26411	191.095	2.26439	110.022	2.26443	-193.449
24.44	0	24.44	2			9814.83	0.906868	10083	0.873998	9775.26	0.990755	6.81088	0.600538	6.81088	0.186546	6.81088	0.853258	2.26404	189.595	2.26432	110.772	2.26435	-193.732
24.46	1	24.46	1.5			9816.91	0.910213	10087	0.872781	9776.2	0.993644	6.84155	0.637617	6.84155	0.192193	6.84155	0.947382	2.26396	189.095	2.26424	112.397	2.26428	-194.641
24.48	2	24.48	2			9819	0.917928	10091	0.871466	9777.2	0.996828	6.87223	0.65293	6.87223	0.19518	6.87223	1.00785	2.26388	188.72	2.26416	114.397	2.2642	-196.925
24.5	3	24.5	2.5			9821.12	0.926704	10095	0.870694	9778.25	1.0015	6.90291	0.647942	6.90291	0.194383	6.90291	1.03513	2.2638	188.345	2.26409	117.272	2.26412	-197.459
24.52	3	24.52	3			9823.03	0.934786	10099	0.869815	9779.23	1.00515	6.93359	0.624964	6.93359	0.188781	6.93359	1.03148	2.26373	188.845	2.26401	118.647	2.26404	-198.367
24.54	2	24.54	2.5			9825.02	0.942718	10103	0.868994	9780.3	1.0041	6.96427	0.586979	6.96427	0.177551	6.96427	1.00084	2.26365	185.97	2.26393	119.647	2.26397	-198.651
24.56	0	24.56	1.5			9826.92	0.947449	10107	0.868468	9781.22	1.00412	6.99495	0.537434	6.99495	0.160156	6.99495	0.948494	2.26357	186.22	2.26385	121.647	2.26389	-196.934
24.58	2	24.58	1.5			9829	0.952185	10111	0.867808	9782.22	1.00438	7.02563	0.480017	7.02563	0.136461	7.02563	0.880809	2.2635	184.095	2.26378	123.897	2.26381	-200.343
24.6	2	24.6	1			9830.91	0.953715	10115	0.867322	9783.26	1.00482	7.05631	0.418418	7.05631	0.107	7.05631	0.80479	2.26342	183.345	2.2637	125.647	2.26374	-200.501
24.62	3	24.62	2			9832.77	0.953624	10119	0.866597	9784.2	1.00715	7.08699	0.356086	7.08699	0.073983	7.08699	0.727497	2.26334	181.97	2.26362	127.522	2.26366	-200.785
24.64	3	24.64	3			9834.81	0.952138	10123	0.865895	9785.34	1.00669	7.11767	0.295977	7.11767	0.047166	7.11767	0.655203	2.26327	183.845	2.26355	125.647	2.26358	-200.443
24.66	3	24.66	3			9836.71	0.950106	10127	0.865184	9786.2	1.00388	7.14835	0.240315	7.14835	0.056724	7.14835	0.592298	2.26319	185.47	2.26347	124.772	2.2635	-200.226
24.68	3	24.68	2			9838.67	0.948764	10131	0.864576	9787.22	1.00408	7.17903	0.190382	7.17903	0.098586	7.17903	0.540184	2.26311	185.72	2.26339	124.772	2.26343	-203.385
24.7	2	24.7	2			9840.62	0.944897	10135	0.863979	9788.2	1.0049	7.20971	0.146465	7.20971	0.150053	7.20971	0.496834	2.26303	186.595	2.26331	123.897	2.26335	-202.168
24.72	0	24.72	2			9842.67	0.940263	10139	0.86321	9789.35	1.00682	7.24039	0.108171	7.24039	0.204267	7.24039	0.457558	2.26296	186.72	2.26324	123.147	2.26327	-202.326
24.74	2	24.74	2			9844.72	0.933611	10143	0.862043	9790.25	1.00973	7.27107	0.075729	7.27107	0.258236	7.27107	0.416765	2.26288	186.47	2.26316	120.522	2.2632	-203.609
24.76	3	24.76	2			9846.67	0.928113	10147	0.860921	9791.19	1.01008	7.30175	0.054174	7.30175	0.309758	7.30175	0.369862	2.2628	186.22	2.26308	118.897	2.26312	-205.642
24.78	3	24.78	2			9848.63	0.921744	10151	0.859802	9792.2	1.01048	7.33243	0.057519	7.33243	0.356923	7.33243	0.314759	2.26273	183.22	2.26301	115.772	2.26304	-208.675
24.8	2	24.8	4			9850.73	0.916252	10155	0.858587	9793.26	1.01144	7.36311	0.085274	7.36311	0.398037	7.36311	0.253488	2.26265	184.97	2.26293	114.522	2.26296	-209.834
24.82	3	24.82	5			9852.78	0.911231	10159	0.857424	9794.2	1.01251	7.39379	0.123718	7.39379	0.431654	7.39379	0.196036	2.26257	181.095	2.26285	110.522	2.26289	-212.242
24.84	4	24.84	5.5			9854.83	0.904516	10164	0.855966	9795.2	1.01585	7.42447	0.166095	7.42447	0.456624	7.42447	0.168524	2.26249	178.345	2.26277	105.022	2.26281	-214.525
24.86	3	24.86	5.5			9856.74	0.897876	10169	0.854623	9796.2	1.01739	7.45515	0.209016	7.45515	0.472148	7.45515	0.19955	2.26242	177.97	2.2627	101.897	2.26273	-214.807
24.88	3	24.88	5			9858.89	0.892735	10174	0.853632	9797.22	1.01529	7.48583	0.249853	7.48583	0.477826	7.48583	0.274748	2.26234	176.845	2.26262	99.7715	2.26266	-215.965
24.9	3	24.9	3			9860.85	0.887143	10179	0.85275	9798.31	1.0135	7.51651	0.286211	7.51651	0.473683	7.51651	0.366326	2.26226	178.345	2.26254	97.5215	2.26258	-216.748
24.92	1	24.92	1			9862.86	0.883749	10184	0.851171	9799.29	1.01237	7.54719	0.315918	7.54719	0.460196	7.54719	0.458709	2.26219	178.595	2.26247	93.6465	2.2625	-217.156
24.94	0	24.94	0			9864.87	0.881183	10189	0.84981	9800.19	1.00961	7.57787	0.337128	7.57787	0.438289	7.57787	0.543027	2.26211	178.47	2.26239	94.2715	2.26242	-217.189
24.96	0	24.96	0.5			9866.74	0.881663	10194	0.848465	9801.22	1.00617	7.60855	0.348449	7.60855	0.409327	7.60855	0.613194	2.26203	178.345	2.26231	94.3965	2.26235	-217.221
24.98	0	24.98	1.5			9868.85	0.881919	10199	0.847178	9802.22	1.00333	7.63922	0.349063	7.63922	0.375094	7.63922	0.664744	2.26195	178.22	2.26224	91.3965	2.26227	-215.504
25	1	25	3			9870.91	0.884723	10204	0.845977	9803.33	0.999809	7.6699	0.338852	7.6699	0.337757	7.6699	0.69457	2.26188	175.72	2.26216	90.0215	2.26219	-215.287
25.02	1	25.02	4.5			9872.82	0.887826	10209	0.845018	9804.22	0.997102	7.70058	0.318531	7.70058	0.299813	7.70058	0.70093	2.2618	177.72	2.26208	92.3965	2.26212	-217.444
25.04	2	25.04	5			9874.74	0.89204	10214	0.843812	9805.2	0.993625	7.73126	0.289843	7.73126	0.263982	7.73126	0.683546	2.26172	173.47	2.262	91.8965	2.26204	-218.602
25.06	1	25.06	4.5			9876.76	0.896034	10219	0.842731	9806.23	0.989563	7.76194	0.255908	7.76194	0.232968	7.76194	0.643747	2.26165	172.845	2.26193	92.2715	2.26196	-220.885
25.08	1	25.08	3.5			9878.59	0.900816	10224	0.841926	9807.2	0.98706	7.79262	0.221834	7.79262	0.208955	7.79262	0.584714	2.26157	171.22	2.26185	92.2715	2.26189	-222.917
25.1	1	25.1	3			9880.51	0.905501	10229	0.84088	9808.33	0.98445	7.8233	0.19542	7.8233	0.192833	7.8233	0.511997	2.26149	171.72	2.26177	92.6465	2.26181	-224.699
25.12	2	25.12	1			9882.53	0.907588	10234	0.839912	9810.2	0.979993	7.85398	0.186032	7.85398	0.183599	7.85398	0.434639	2.26142	173.47	2.2617	93.5215	2.26173	-224.357
25.14	2	25.14	1.5			9884.55	0.911595	10239	0.839025	9812.2	0.977828	7.88466	0.198533	7.88466	0.17861	7.88466	0.367252	2.26134	170.72	2.26162	87.5215	2.26166	-226.014
25.16	2	25.16	1.5			9886.57	0.915711	10244	0.838185	9814.25	0.976909	7.91534	0.228358	7.91534	0.174643	7.91534	0.330843	2.26126	168.97	2.26154	91.1465	2.26158	-229.047
25.18	2	25.18	2.5			9888.68	0.91941	10249	0.837305	9816.28	0.978667	7.94602	0.266465	7.94602	0.168931	7.94602	0.342409	2.26118	170.845	2.26147	91.2715	2.2615	-229.954
25.2	2	25.2	2.5			9890.46	0.921855	10254	0.836406	9818.22	0.980574	7.9767	0.305234	7.9767	0.159634	7.9767	0.396562	2.26111	170.095	2.26139	91.1465	2.26142	-228.611
25.22	1	25.22	2			9892.62	0.923505	10259	0.835346	9820.25	0.986675	8.00738	0.339566	8.00738	0.145881	8.00738	0.472485	2.26103	170.095	2.26131	91.1465	2.26135	-231.643
25.24	3	25.24	1.5			9894.6	0.923953	10265	0.833965	9822.31	0.989838	8.03806	0.366262	8.03806	0.127639	8.03806	0.552096	2.26096	170.095	2.26124	91.5215	2.26127	-232.55
25.26	3	25.26	1			9896.72	0.922993	10271	0.832669	9824.22	0.994839	8.06874	0.383467	8.06874	0.105586	8.06874	0.623982	2.26088	170.22	2.26116	92.2715	2.26119	-232.583
25.28	4	25.28	0			9898.7	0.922527	10277	0.831299	9826.32	0.996978	8.09942	0.390375	8.09942	0.081111	8.09942	0.681322	2.2608	171.72	2.26108	91.3965	2.26112	-233.365
25.3	3	25.3	0			9900.81	0.920049	10283	0.829991	9828.2	0.999151	8.1301	0.387079	8.1301	0.056752	8.1301	0.720227	2.26072	170.47	2.261	91.3965	2.26104	-234.397
25.32	3	25.32	0.5			9902.84	0.918097	10289	0.828805	9830.32	1.00099	8.16078	0.374484	8.16078	0.038436	8.16078	0.738906	2.26065	170.595	2.26093	90.6465	2.26096	-235.929
25.34	2	25.34	0.5			9904.96	0.915331	10295	0.82752	9832.2	1.00076	8.19146	0.354235	8.19146	0.037921	8.19146	0.737281	2.26057	173.97	2.26085	89.8965	2.26089	-236.586
25.36	1	25.36	1.5			9906.84	0.912113	10301	0.826278	9834.22	1.00031	8.22214	0.328659	8.22214	0.053617	8.22214	0.716758	2.26049	175.97	2.26077	88.8965	2.26081	-237.742
25.38	0	25.38	2			9908.88	0.910638	10307	0.825138	9836.31	0.99853	8.25282	0.300676	8.25282	0.072872	8.25282	0.680055	2.26042	173.47	2.2607	89.1465	2.26073	-238.899
25.4	1	25.4	2			9910.85	0.907625	10313	0.823949	9838.2	0.99937	8.2835	0.27363	8.2835	0.090203	8.2835	0.631036	2.26034	174.97	2.26062	89.6465	2.26065	-238.681
25.42	0	25.42	2			9912.84	0.907556	10319	0.822779	9840.35	0.996982	8.31418	0.250915	8.31418	0.103707	8.31418	0.574504	2.26026	175.47	2.26054	92.7715	2.26058	-240.838
25.44	0	25.44	1.5			9914.73	0.906888	10325	0.821453	9842.2	0.995681	8.34486	0.235226	8.34486	0.112732	8.34486	0.515913	2.26019	173.97	2.26047	91.3965	2.2605	-239.62
25.46	0	25.46	2			9916.66	0.906055	10331	0.820435	9844.31	0.99134	8.37553	0.22757	8.37553	0.117362	8.37553	0.460878	2.26011	175.595	2.26039	93.7715	2.26042	-238.651
25.48	0	25.48	2			9918.6	0.904569	10337	0.819238	9846.2	0.988952	8.40621	0.226732	8.40621	0.118336	8.40621	0.414297	2.26003	174.595	2.26031	91.5215	2.26035	-240.058
25.5	1	25.5	2			9920.54	0.901943	10343	0.817998	9848.2	0.986107	8.43689	0.229815	8.43689	0.117067	8.43689	0.379048	2.25996	174.97	2.26024	93.5215	2.26027	-240.34
25.52	2	25.52	2.5			9922.53	0.900228	10349	0.816965	9850.46	0.982886	8.46757	0.233456	8.46757	0.11563	8.46757	0.354758	2.25988	174.845	2.26016	93.3965	2.26019	-236.746
25.54	3	25.54	2			9924.42	0.896416	10355	0.815931	9852.26	0.981244	8.49825	0.234769	8.49825	0.116497	8.49825	0.337738	2.2598	175.845	2.26008	95.8965	2.26012	-237.278
25.56	3	25.56	2.5			9926.5	0.895626	10361	0.814724	9854.3	0.977873	8.52893	0.231736	8.52893	0.121821	8.52893	0.322479	2.25972	175.845	2.26001	95.2715	2.26004	-234.059
25.58	2	25.58	2.5			9928.35	0.893853	10367	0.813866	9856.19	0.974987	8.55961	0.223204	8.55961	0.132519	8.55961	0.303673	2.25965	175.72	2.25993	95.7715	2.25996	-234.341
25.6	1	25.6	2			9930.53	0.891829	10373	0.81298	9858.2	0.972488	8.59029	0.208774	8.59029	0.147965	8.59029	0.277541	2.25957	175.97	2.25985	93.2715	2.25989	-232.997
25.62	1	25.62	2			9932.47	0.890221	10379	0.812019	9860.37	0.970233	8.62097	0.188685	8.62097	0.166535	8.62097	0.24234	2.25949	176.095	2.25977	94.3965	2.25981	-232.904
25.64	0	25.64	2			9934.42	0.888406	10385	0.811124	9862.22	0.967932	8.65165	0.163786	8.65165	0.186346	8.65165	0.1985	2.25942	174.345	2.2597	93.7715	2.25973	-232.06
25.66	0	25.66	1.5			9936.6	0.887237	10391	0.810005	9864.42	0.966367	8.68233	0.13569	8.68233	0.20568	8.68233	0.149166	2.25934	174.345	2.25962	92.0215	2.25966	-236.216
25.68	1	25.68	1			9938.69	0.885344	10397	0.809203	9866.22	0.966752	8.71301	0.107399	8.71301	0.223121	8.71301	0.103189	2.25926	173.845	2.25954	90.1465	2.25958	-236.873
25.7	1	25.7	0			9940.58	0.885028	10403	0.808039	9868.35	0.967727	8.74369	0.085033	8.74369	0.237578	8.74369	0.084686	2.25919	172.47	2.25947	90.7715	2.2595	-233.904
25.72	2	25.72	0.5			9942.72	0.883625	10409	0.806759	9870.2	0.969462	8.77437	0.079125	8.77437	0.248252	8.77437	0.113277	2.25911	171.97	2.25939	92.1465	2.25942	-235.06
25.74	2	25.74	0.5			9944.67	0.882451	10415	0.80564	9872.3	0.971546	8.80505	0.094914	8.80505	0.254624	8.80505	0.163365	2.25903	174.095	2.25931	90.1465	2.25935	-231.341
25.76	2	25.76	1			9946.81	0.882655	10421	0.804401	9874.2	0.974443	8.83573	0.124153	8.83573	0.256421	8.83573	0.214353	2.25896	174.345	2.25924	88.2715	2.25927	-231.122
25.78	2	25.78	0.5			9948.71	0.881815	10427	0.803531	9876.29	0.976843	8.86641	0.157967	8.86641	0.253607	8.86641	0.257905	2.25888	176.47	2.25916	87.5215	2.2592	-230.653
25.8	1	25.8	1.5			9950.8	0.882279	10433	0.802317	9878.19	0.980412	8.89709	0.1915	8.89709	0.246351	8.89709	0.289628	2.2588	174.97	2.25908	85.8965	2.25912	-227.684
25.82	0	25.82	2			9952.81	0.881905	10439	0.801173	9880.29	0.98308	8.92777	0.221978	8.92777	0.235018	8.92777	0.306831	2.25873	173.97	2.25901	84.2715	2.25904	-229.09
25.84	1	25.84	2			9954.81	0.882188	10445	0.80016	9882.3	0.985149	8.95845	0.247528	8.95845	0.220147	8.95845	0.308049	2.25865	174.845	2.25893	82.2715	2.25896	-227.121
25.86	1	25.86	1.5			9956.76	0.883753			9884.21	0.986567	8.98913	0.266777	8.98913	0.202438	8.98913	0.292945	2.25857	173.72	2.25885	84.5215	2.25889	-226.152
25.88	1	25.88	1.5			9958.66	0.883206			9886.3	0.989716	9.01981	0.278755	9.01981	0.182738	9.01981	0.262323	2.2585	174.095	2.25878	82.3965	2.25881	-227.433
25.9	1	25.9	1.5			9961.57	0.884974			9888.2	0.991377	9.05049	0.282896	9.05049	0.162046	9.05049	0.21822	2.25842	178.095	2.2587	82.5215	2.25873	-226.214
25.92	1	25.92	0.5			9964.53	0.887589			9890.26	0.994315	9.08117	0.27908	9.08117	0.141522	9.08117	0.164327	2.25834	174.97	2.25862	80.0215	2.25866	-225.37
25.94	1	25.94	0			9967.34	0.890306			9892.28	0.995339	9.11185	0.267693	9.11185	0.1225	9.11185	0.108199	2.25827	175.22	2.25855	82.6465	2.25858	-226.9
25.96	1	25.96	1			9970.31	0.891137			9894.2	0.996424	9.14253	0.249691	9.14253	0.106467	9.14253	0.073333	2.25819	178.095	2.25847	79.2715	2.2585	-226.806
25.98	1	25.98	1.5			9973.51	0.889272			9896.33	0.995921	9.1732	0.226666	9.1732	0.094875	9.1732	0.098585	2.25811	177.97	2.25839	81.3965	2.25843	-224.712
26	1	26	2.5			9976.57	0.886373			9898.2	0.996608	9.20388	0.200942	9.20388	0.088635	9.20388	0.155149	2.25804	183.845	2.25832	83.0215	2.25835	-224.867
26.02	1	26.02	3			9979.58	0.883348			9900.29	0.995091	9.23456	0.175649	9.23456	0.087491	9.23456	0.213356	2.25796	181.345	2.25824	83.3965	2.25827	-223.773
26.04	2	26.04	3.5			9982.65	0.880099			9902.2	0.994213	9.26524	0.154629	9.26524	0.090003	9.26524	0.263681	2.25788	184.22	2.25816	83.5215	2.2582	-224.679
26.06	3	26.06	3			9985.62	0.874806			9904.2	0.993331	9.29592	0.141591	9.29592	0.094299	9.29592	0.301566	2.2578	185.595	2.25808	84.8965	2.25812	-224.459
26.08	3	26.08	3			9988.83	0.870232			9906.44	0.991986	9.3266	0.138111	9.3266	0.098819	9.3266	0.324322	2.25773	184.47	2.25801	89.6465	2.25804	-224.114
26.1	3	26.1	3			9991.76	0.866359			9908.22	0.990075	9.35728	0.142055	9.35728	0.102577	9.35728	0.330661	2.25765	186.845	2.25793	88.7715	2.25797	-223.27
26.12	2	26.12	3			9994.78	0.863997			9910.32	0.990092	9.38796	0.148803	9.38796	0.105129	9.38796	0.320745	2.25758	189.47	2.25786	89.0215	2.25789	-221.05
26.14	1	26.14	2			9997.71	0.86258			9912.2	0.98975	9.41864	0.153741	9.41864	0.106454	9.41864	0.296484	2.2575	188.595	2.25778	93.6465	2.25781	-223.831
26.16	0	26.16	2			10000.7	0.862823			9914.24	0.989606	9.44932	0.153504	9.44932	0.106861	9.44932	0.262229	2.25742	190.345	2.2577	92.5215	2.25774	-223.611
26.18	1	26.18	2.5			10003.6	0.862951			9916.39	0.988914	9.48	0.146061	9.48	0.106893	9.48	0.226234	2.25734	192.22	2.25762	95.0215	2.25766	-222.891
26.2	1	26.2	2			10006.5	0.862243			9918.2	0.988853	9.51068	0.130509	9.51068	0.107222	9.51068	0.202562	2.25727	192.095	2.25755	96.7715	2.25758	-222.671
26.22	2	26.22	1			10009.4	0.861804			9920.45	0.987699	9.54136	0.106887	9.54136	0.108507	9.54136	0.207488	2.25719	193.345	2.25747	102.022	2.25751	-222.327
26.24	4	26.24	1.5			10012.5	0.861715			9922.2	0.987019	9.57204	0.076164	9.57204	0.11124	9.57204	0.24446	2.25712	192.845	2.25739	106.147	2.25743	-218.982
26.26	4	26.26	2			10015.5	0.861357			9924.27	0.985045	9.60272	0.041108	9.60272	0.115608	9.60272	0.301363	2.25704	192.72	2.25732	108.147	2.25735	-221.762
26.28	5	26.28	2			10018.6	0.862786			9926.19	0.98448	9.6334	0.022558	9.6334	0.121457	9.6334	0.364661	2.25696	193.345	2.25724	110.772	2.25728	-220.917
26.3	4	26.3	1.5			10021.5	0.86359			9928.26	0.98389	9.66408	0.056836	9.66408	0.128346	9.66408	0.424997	2.25689	192.595	2.25717	113.022	2.2572	-218.697
26.32	5	26.32	1			10024.7	0.865219			9930.33	0.982663	9.69476	0.1007	9.69476	0.135674	9.69476	0.476253	2.25681	193.345	2.25709	117.772	2.25712	-215.977
26.34	3	26.34	1			10027.8	0.864971			9932.19	0.980822	9.72544	0.144041	9.72544	0.142786	9.72544	0.514389	2.25673	192.595	2.25701	117.522	2.25705	-214.882
26.36	2	26.36	1			10030.8	0.865383			9934.36	0.980413	9.75612	0.184013	9.75612	0.149059	9.75612	0.536903	2.25665	192.345	2.25693	118.522	2.25697	-212.787
26.38	1	26.38	0.5			10033.9	0.8659			9936.24	0.978942	9.7868	0.218668	9.7868	0.153953	9.7868	0.542598	2.25658	194.22	2.25686	119.647	2.25689	-214.067
26.4	2	26.4	0.5			10036.8	0.865812			9938.22	0.978748	9.81748	0.246582	9.81748	0.157025	9.81748	0.531467	2.2565	194.97	2.25678	120.522	2.25682	-214.346
26.42	1	26.42	0.5			10039.8	0.865361			9940.36	0.978069	9.84816	0.266865	9.84816	0.157944	9.84816	0.504592	2.25643	197.095	2.25671	122.647	2.25674	-213.751
26.44	2	26.44	0.5			10042.9	0.865205			9942.2	0.977721	9.87884	0.279197	9.87884	0.156494	9.87884	0.464038	2.25635	196.095	2.25663	124.772	2.25666	-211.531
26.46	1	26.46	1			10045.7	0.86545			9944.38	0.977316	9.90952	0.283861	9.90952	0.15257	9.90952	0.41272	2.25627	196.595	2.25655	126.272	2.25659	-212.686
26.48	2	26.48	1			10048.7	0.864158			9946.2	0.97695	9.9402	0.281729	9.9402	0.146176	9.9402	0.354281	2.25619	196.97	2.25648	127.147	2.25651	-213.84
26.5	2	26.5	1			10051.5	0.862736			9948.32	0.976849	9.97087	0.274216	9.97087	0.137425	9.97087	0.292995	2.25612	198.595	2.2564	130.272	2.25643	-213.245
26.52	2	26.52	1			10054.6	0.862018			9950.19	0.976953							2.25604	196.72	2.25632	131.397	2.25636	-214.524
26.54	2	26.54	1			10057.5	0.86033			9952.22	0.980325							2.25597	197.97	2.25625	133.522	2.25628	-213.679
26.56	2	26.56	1			10060.7	0.858457			9954.36	0.979494							2.25589	197.97	2.25617	133.522	2.2562	-214.958
26.58	3	26.58	1			10063.7	0.856855			9956.23	0.979705							2.25581	200.095	2.25609	135.647	2.25613	-215.988
26.6	2	26.6	1			10066.6	0.854645			9958.33	0.978837							2.25574	200.345	2.25602	138.522	2.25605	-216.267
26.62	2	26.62	1.5			10069.8	0.853123			9961.2	0.980847							2.25566	199.595	2.25594	138.397	2.25597	-213.547
26.64	1	26.64	1.5			10072.8	0.851466			9964.38	0.982045							2.25558	201.345	2.25586	139.272	2.2559	-214.701
26.66	3	26.66	1			10075.9	0.849103			9967.39	0.984141							2.25551	201.595	2.25579	138.397	2.25582	-210.605
26.68	4	26.68	1.5			10079	0.848235			9970.19	0.986615							2.25543	200.845	2.25571	143.897	2.25574	-211.384
26.7	4	26.7	0.5			10081.9	0.847429			9973.35	0.98615							2.25535	200.97	2.25563	142.647	2.25567	-211.289
26.72	5	26.72	2			10085	0.844662			9976.21	0.983358							2.25528	200.095	2.25556	144.647	2.25559	-208.693
26.74	5	26.74	3			10087.8	0.843715			9979.25	0.980785							2.2552	203.845	2.25548	143.772	2.25551	-207.472
26.76	3	26.76	2.5			10090.7	0.841861			9982.27	0.981396							2.25512	202.845	2.2554	143.522	2.25544	-207.001
26.78	3	26.78	3			10093.7	0.841304			9985.19	0.978504							2.25505	201.845	2.25533	142.772	2.25536	-207.28
26.8	2	26.8	1.5			10096.7	0.840914			9988.35	0.975584							2.25497	201.22	2.25525	143.772	2.25529	-205.809
26.82	2	26.82	1.5			10099.6	0.840126			9991.32	0.975824							2.25489	204.97	2.25517	144.022	2.25521	-205.713
26.84	2	26.84	2			10102.7	0.839782			9994.22	0.974434							2.25482	206.97	2.2551	143.897	2.25513	-203.617
26.86	2	26.86	1			10105.6	0.838788			9997.37	0.972098							2.25474	206.22	2.25502	147.522	2.25506	-201.396
26.88	4	26.88	2			10108.7	0.8384			10000.3	0.973364							2.25466	209.22	2.25494	147.022	2.25498	-199.55
26.9	5	26.9	1.5			10111.8	0.838052			10003.2	0.973714							2.25459	211.22	2.25487	150.397	2.2549	-199.703
26.92	4	26.92	1.5			10114.8	0.839716			10006.4	0.973442							2.25451	212.97	2.25479	150.397	2.25483	-194.982
26.94	5	26.94	1.5			10117.9	0.839354			10009.2	0.975018							2.25443	215.47	2.25472	150.772	2.25475	-192.761
26.96	3	26.96	1.5			10121.1	0.840226			10012.3	0.976051							2.25436	217.595	2.25464	151.772	2.25467	-191.54
26.98	2	26.98	2.5			10123.9	0.84002			10015.3	0.976334							2.25428	219.97	2.25456	152.897	2.2546	-192.318
27	0	27	2.5			10126.9	0.839202			10018.2	0.975061							2.2542	220.595	2.25448	152.147	2.25452	-190.097
27.02	2	27.02	2.5			10130	0.838731			10021.3	0.975433							2.25413	222.22	2.25441	153.522	2.25444	-188
27.04	3	27.04	1.5			10132.8	0.83826			10024.3	0.976587							2.25405	223.595	2.25433	152.647	2.25437	-190.404
27.06	4	27.06	1			10135.9	0.837601			10027.2	0.977498							2.25398	228.845	2.25426	154.147	2.25429	-189.057
27.08	5	27.08	2			10138.6	0.836017			10030.3	0.977836							2.2539	229.22	2.25418	155.147	2.25421	-186.836
27.1	6	27.1	1.5			10141.6	0.834742			10033.2	0.978301							2.25382	232.72	2.2541	154.772	2.25414	-187.739
27.12	5	27.12	2.5			10144.7	0.83389			10036.4	0.978976							2.25375	231.22	2.25403	152.272	2.25406	-187.018
27.14	3	27.14	2.5			10147.7	0.833572			10039.3	0.980575							2.25367	232.595	2.25395	150.897	2.25399	-184.171
27.16	3	27.16	3			10150.6	0.832826			10042.2	0.980198							2.25359	230.845	2.25387	150.272	2.25391	-183.324
27.18	2	27.18	3			10153.8	0.831516			10045.4	0.97982							2.25352	230.97	2.2538	152.647	2.25383	-182.477
27.2	1	27.2	2			10156.8	0.830684			10048.3	0.980603							2.25344	231.345	2.25372	149.772	2.25375	-180.131
27.22	0	27.22	2			10159.9	0.830211			10051.2	0.979334							2.25336	229.47	2.25364	150.647	2.25368	-180.159
27.24	1	27.24	1.5			10164	0.829546			10054.2	0.978328							2.25329	229.22	2.25357	150.647	2.2536	-177.562
27.26	1	27.26	1			10167.9	0.828638			10057.2	0.978404							2.25321	227.72	2.25349	149.772	2.25353	-180.965
27.28	2	27.28	2.5			10172	0.82698			10060.4	0.976856							2.25313	228.47	2.25341	150.397	2.25345	-178.743
27.3	2	27.3	2			10176	0.825393			10064.4	0.976546							2.25306	226.22	2.25334	149.022	2.25337	-177.146
27.32	3	27.32	3			10179.8	0.825279			10068.3	0.975237							2.25298	225.47	2.25326	148.647	2.2533	-175.799
27.34	2	27.34	4.5			10183.7	0.824896			10072.2	0.974234							2.25291	226.095	2.25319	150.522	2.25322	-176.952
27.36	4	27.36	5			10187.7	0.824839			10076.3	0.973403							2.25283	225.72	2.25311	150.772	2.25314	-173.855
27.38	4	27.38	4			10191.7	0.824648			10080.2	0.973057							2.25275	225.72	2.25303	152.772	2.25307	-172.132
27.4	5	27.4	3			10195.6	0.824561			10084.3	0.972116							2.25268	223.345	2.25296	151.147	2.25299	-172.785
27.42	5	27.42	2			10199.6	0.824954			10088.4	0.971886							2.2526	223.845	2.25288	149.022	2.25291	-170.188
27.44	4	27.44	2.5			10203.6	0.824482			10092.2	0.971003							2.25252	220.47	2.2528	151.272	2.25284	-169.591
27.46	4	27.46	2.5			10207.9	0.824297			10096.3	0.971243							2.25245	219.22	2.25273	151.272	2.25276	-169.368
27.48	6	27.48	3			10212	0.824431			10100.2	0.971107							2.25237	218.22	2.25265	146.022	2.25269	-168.021
27.5	5	27.5	3.5			10216.1	0.824153			10104.3	0.97014							2.2523	217.47	2.25258	143.147	2.25261	-168.049
27.52	6	27.52	3.5			10219.9	0.823952			10108.4	0.970575							2.25222	214.72	2.2525	139.897	2.25253	-167.576
27.54	6	27.54	2			10223.9	0.822982			10112.3	0.970978							2.25214	214.095	2.25242	138.397	2.25246	-166.229
27.56	4	27.56	1.5			10227.6	0.821655			10116.3	0.971436							2.25207	212.72	2.25235	136.522	2.25238	-165.881
27.58	3	27.58	1			10231.6	0.820976			10120.2	0.972652							2.25199	209.595	2.25227	133.147	2.2523	-165.784
27.6	1	27.6	2.5			10235.6	0.820059			10124.3	0.972271							2.25191	204.72	2.25219	130.772	2.25223	-164.561
27.62	2	27.62	3.5			10239.6	0.819789			10128.4	0.972767							2.25184	200.97	2.25212	130.647	2.25215	-166.088
27.64	3	27.64	4			10243.7	0.818702			10132.2	0.972638							2.25176	199.345	2.25204	127.772	2.25208	-162.866
27.66	3	27.66	3			10247.9	0.817457			10136.2	0.972128							2.25169	197.095	2.25196	123.272	2.252	-164.768
27.68	5	27.68	3.5			10251.9	0.816417			10140.2	0.9722							2.25161	195.22	2.25189	122.647	2.25192	-165.295
27.7	7	27.7	2			10256	0.815922			10144.2	0.971423							2.25153	192.595	2.25181	122.772	2.25185	-167.322
27.72	6	27.72	2.5			10260	0.815572			10148.3	0.971928							2.25146	189.595	2.25174	120.772	2.25177	-166.724
27.74	5	27.74	4.5			10264	0.814945			10152.2	0.97092							2.25138	190.47	2.25166	121.522	2.25169	-168.251
27.76	4	27.76	5.5			10267.9	0.815173			10156.2	0.971587							2.2513	190.095	2.25158	122.647	2.25162	-166.779
27.78	2	27.78	6			10271.7	0.813691			10160.2	0.971214							2.25123	185.095	2.25151	121.397	2.25154	-169.556
27.8	2	27.8	5			10275.6	0.814257			10164.3	0.97095							2.25115	185.72	2.25143	122.647	2.25147	-173.083
27.82	2	27.82	4.5			10279.7	0.812998			10168.3	0.970553							2.25107	183.345	2.25135	121.647	2.25139	-173.734
27.84	4	27.84	5			10283.8	0.812463			10172.3	0.969788							2.251	183.095	2.25128	123.397	2.25131	-175.136
27.86	5	27.86	4.5			10287.6	0.812782			10176.3	0.969478							2.25092	182.095	2.2512	121.397	2.25124	-177.163
27.88	6	27.88	3.5			10291.8	0.812355			10180.2	0.969399							2.25085	179.595	2.25113	120.397	2.25116	-178.315
27.9	5	27.9	4.5			10295.8	0.811518			10184.3	0.969593							2.25077	181.72	2.25105	118.647	2.25108	-178.967
27.92	4	27.92	5.5			10299.9	0.81115			10188.3	0.969688							2.25069	180.47	2.25097	118.897	2.25101	-180.244
27.94	3	27.94	7			10304	0.811156			10192.2	0.969039							2.25062	181.97	2.2509	117.772	2.25093	-182.02
27.96	5	27.96	7			10308	0.810417			10196.2	0.969293							2.25054	182.595	2.25082	119.522	2.25086	-183.047
27.98	5	27.98	7			10312	0.811034			10200.3	0.97061							2.25047	183.22	2.25074	117.272	2.25078	-183.574
28	8	28	5.5			10315.9	0.810341			10204.3	0.971138							2.25039	178.595	2.25067	117.397	2.2507	-185.975
28.02	9	28.02	6			10319.7	0.810031			10208.3	0.97105							2.25031	178.845	2.25059	119.272	2.25063	-186.752
28.04	11	28.04	4			10323.6	0.809593			10212.4	0.97075							2.25024	181.595	2.25052	120.647	2.25055	-186.903
28.06	9	28.06	5			10327.8	0.809422			10216.2	0.971758							2.25016	179.97	2.25044	114.522	2.25047	-188.805
28.08	8	28.08	7			10331.7	0.809061			10220.3	0.970984							2.25008	178.845	2.25036	112.522	2.2504	-192.331
28.1	6	28.1	7			10335.7	0.808737			10224.3	0.970674							2.25001	181.22	2.25029	111.397	2.25032	-193.732
28.12	3	28.12	7			10339.9	0.807992			10228.3	0.970894							2.24993	180.595	2.25021	109.647	2.25025	-196.384
28.14	3	28.14	5.5			10344	0.806876			10232.3	0.970058							2.24986	183.47	2.25013	108.022	2.25017	-195.392
28.16	2	28.16	2.5			10348	0.806794			10236.2	0.969804							2.24978	184.345	2.25006	106.272	2.25009	-197.899
28.18	4	28.18	3.5			10352	0.806559			10240.3	0.969324							2.2497	184.345	2.24998	104.022	2.25002	-201.28
28.2	6	28.2	2.5			10356.1	0.805639			10244.2	0.968178							2.24963	184.095	2.24991	103.397	2.24994	-198.534
28.22	6	28.22	6.5			10359.7	0.804979			10248.3	0.968549							2.24955	187.22	2.24983	101.897	2.24986	-200.911
28.24	7	28.24	9.5			10363.8	0.804959			10252.3	0.967689							2.24947	189.97	2.24975	102.897	2.24979	-200.787
28.26	5	28.26	9.5			10367.7	0.803968			10256.2	0.967644							2.2494	189.72	2.24968	101.147	2.24971	-199.048
28.28	3	28.28	9			10371.5	0.803609			10260.3	0.967283							2.24932	192.345	2.2496	100.272	2.24964	-198.31
28.3	1	28.3	7.5			10375.7	0.803424			10265.2	0.967749							2.24925	193.72	2.24953	99.5215	2.24956	-198.198
28.32	2	28.32	5.5			10379.7	0.803099			10270.3	0.967554							2.24917	193.595	2.24945	99.1465	2.24948	-197.708
28.34	7	28.34	4.5			10383.8	0.802369			10275.2	0.967525							2.24909	193.97	2.24937	97.1465	2.24941	-196.842
28.36	10	28.36	5			10387.7	0.802578			10280.2	0.967401							2.24902	194.595	2.2493	97.2715	2.24933	-198.233
28.38	12	28.38	7			10391.9	0.803169			10285.3	0.967121							2.24894	194.47	2.24922	95.7715	2.24925	-197.874
28.4	12	28.4	7			10396	0.802217			10290.2	0.966745							2.24886	195.47	2.24914	95.6465	2.24918	-196.767
28.42	9	28.42	6.5			10400.1	0.801978			10295.2	0.967403							2.24879	195.595	2.24907	93.6465	2.2491	-198.164
28.44	5	28.44	6			10403.9	0.801909			10300.2	0.966957							2.24871	194.595	2.24899	93.1465	2.24903	-198.689
28.46	2	28.46	7.5			10408	0.800802			10305.2	0.967055							2.24864	197.095	2.24892	94.5215	2.24895	-198.345
28.48	4	28.48	9.5			10411.9	0.801101			10310.3	0.967828							2.24856	196.72	2.24884	94.7715	2.24887	-200.375
28.5	4	28.5	11			10415.7	0.801631			10315.2	0.967281							2.24849	196.595	2.24876	94.1465	2.2488	-197.904
28.52	5	28.52	12			10419.8	0.801994			10320.2	0.96766							2.24841	197.845	2.24869	93.6465	2.24872	-196.313
28.54	7	28.54	11.5			10423.8	0.801897			10325.3	0.96787							2.24833	198.095	2.24861	90.6465	2.24865	-196.721
28.56	8	28.56	9.5			10427.6	0.801647			10330.3	0.967715							2.24826	198.845	2.24854	89.7715	2.24857	-196.252
28.58	10	28.58	8			10431.9	0.800904			10335.2	0.967644							2.24818	198.345	2.24846	90.1465	2.24849	-194.531
28.6	11	28.6	8.5			10435.9	0.80168			10340.2	0.967414							2.2481	199.47	2.24838	90.2715	2.24842	-197.55
28.62	12	28.62	11			10440.1	0.800241			10345.2	0.967035							2.24803	198.595	2.24831	90.8965	2.24834	-197.948
28.64	14	28.64	14			10444.1	0.800633			10350.3	0.966369							2.24795	197.095	2.24823	91.6465	2.24827	-194.718
28.66	12	28.66	17							10355.3	0.966199							2.24788	196.095	2.24816	94.7715	2.24819	-197.486
28.68	10	28.68	18.5							10360.2	0.966544							2.2478	195.845	2.24808	91.7715	2.24811	-196.619
28.7	9	28.7	18							10365.2	0.967011							2.24772	195.47	2.248	95.2715	2.24804	-197.749
28.72	9	28.72	17							10370.2	0.965997							2.24765	193.595	2.24793	93.8965	2.24796	-197.872
28.74	8	28.74	16							10375.2	0.966239							2.24757	191.72	2.24785	97.1465	2.24789	-194.249
28.76	7	28.76	15.5							10380.3	0.965389							2.2475	192.22	2.24777	94.2715	2.24781	-196.873
28.78	5	28.78	14.5							10385.2	0.964643							2.24742	191.47	2.2477	95.7715	2.24773	-198.615
28.8	4	28.8	13.5							10390.3	0.964512							2.24734	189.47	2.24762	93.2715	2.24766	-200.483
28.82	5	28.82	13							10395.2	0.963737							2.24727	189.845	2.24755	94.7715	2.24758	-200.977
28.84	8	28.84	13.5							10400.2	0.963952							2.24719	188.845	2.24747	95.5215	2.24751	-201.833
28.86	11	28.86	11.5							10405.2	0.964108							2.24712	188.095	2.2474	95.5215	2.24743	-200.064
28.88	12	28.88	14							10410.2	0.964219							2.24704	184.845	2.24732	95.6465	2.24735	-201.17
28.9	12	28.9	16							10415.3	0.964375							2.24696	185.345	2.24724	98.7715	2.24728	-203.528
28.92	10	28.92	18.5							10420.2	0.963755							2.24689	182.72	2.24717	102.522	2.2472	-202.887
28.94	9	28.94	21.5							10425.3	0.96437							2.24681	182.72	2.24709	100.647	2.24713	-202.496
28.96	7	28.96	23.5							10430.2	0.964091							2.24674	179.97	2.24702	102.772	2.24705	-203.36
28.98	10	28.98	25							10435.2	0.963781							2.24666	176.845	2.24694	103.522	2.24697	-206.473
29	12	29	25.5							10440.2	0.963349							2.24658	176.22	2.24686	103.647	2.2469	-206.59
29.02	12	29.02	24							10445.3	0.963239							2.24651	175.845	2.24679	107.647	2.24682	-207.211
29.04	14	29.04	24.5															2.24643	174.595	2.24671	109.272	2.24675	-210.466
29.06	13	29.06	23															2.24636	175.345	2.24664	108.522	2.24667	-211.729
29.08	12	29.08	25															2.24628	173.345	2.24656	110.772	2.24659	-214.743
29.1	10	29.1	25															2.2462	173.595	2.24648	112.772	2.24652	-216.13
29.12	7	29.12	29.5															2.24613	173.595	2.24641	112.147	2.24644	-217.396
29.14	7	29.14	34															2.24605	174.595	2.24633	113.022	2.24637	-220.044
29.16	9	29.16	38.5															2.24598	176.595	2.24626	116.272	2.24629	-222.32
29.18	13	29.18	41.5															2.2459	175.095	2.24618	117.647	2.24621	-223.469
29.2	15	29.2	42															2.24582	173.845	2.2461	117.397	2.24614	-227.118
29.22	16	29.22	37															2.24575	172.47	2.24603	118.022	2.24606	-226.642
29.24	17	29.24	35.5															2.24567	172.97	2.24595	117.772	2.24599	-229.675
29.26	14	29.26	32.5															2.2456	173.095	2.24588	116.772	2.24591	-231.2
29.28	13	29.28	35.5															2.24552	173.72	2.2458	115.647	2.24584	-230.85
29.3	13	29.3	42.5															2.24545	174.095	2.24573	114.022	2.24576	-233.38
29.32	13	29.32	51															2.24537	170.97	2.24565	112.897	2.24568	-234.158
29.34	15	29.34	56.5															2.24529	172.095	2.24557	112.647	2.24561	-235.434
29.36	15	29.36	60															2.24522	174.345	2.2455	110.147	2.24553	-234.215
29.38	16	29.38	59															2.24514	175.47	2.24542	108.772	2.24546	-234.25
29.4	19	29.4	60.5															2.24507	177.095	2.24534	107.397	2.24538	-233.154
29.42	17	29.42	64.5															2.24499	178.72	2.24527	106.522	2.2453	-234.809
29.44	18	29.44	72															2.24492	181.97	2.24519	104.272	2.24523	-231.581
29.46	21	29.46	83.5															2.24484	182.095	2.24512	101.147	2.24515	-231.482
29.48	19	29.48	87.5															2.24476	185.845	2.24504	100.772	2.24508	-234.137
29.5	19	29.5	87.5															2.24469	187.47	2.24497	99.8965	2.245	-232.415
29.52	21	29.52	86															2.24461	187.22	2.24489	99.5215	2.24492	-234.441
29.54	21	29.54	87															2.24454	188.345	2.24481	99.8965	2.24485	-232.716
29.56	24	29.56	94.5															2.24446	188.845	2.24474	96.3965	2.24477	-231.867
29.58	24	29.58	101.5															2.24438	191.595	2.24466	98.2715	2.2447	-228.899
29.6	25	29.6	114															2.24431	192.595	2.24459	95.8965	2.24462	-229.18
29.62	28	29.62	123															2.24423	192.345	2.24451	95.2715	2.24455	-226.715
29.64	24	29.64	126															2.24416	195.47	2.24444	98.1465	2.24447	-227.375
29.66	20	29.66	126.5															2.24408	197.97	2.24436	97.5215	2.24439	-224.158
29.68	21	29.68	130															2.24401	198.345	2.24428	95.6465	2.24432	-223.317
29.7	24	29.7	137															2.24393	199.095	2.24421	95.0215	2.24424	-223.478
29.72	34	29.72	150															2.24385	200.22	2.24413	92.7715	2.24417	-220.634
29.74	39	29.74	158.5															2.24378	200.595	2.24406	91.1465	2.24409	-217.172
29.76	42	29.76	166.5															2.2437	200.845	2.24398	89.8965	2.24402	-216.708
29.78	40	29.78	170															2.24363	200.345	2.2439	90.0215	2.24394	-213.869
29.8	35	29.8	175															2.24355	201.47	2.24383	92.0215	2.24386	-210.782
29.82	31	29.82	180															2.24348	201.845	2.24375	87.8965	2.24379	-208.824
29.84	35	29.84	189															2.2434	203.095	2.24368	88.2715	2.24371	-203.988
29.86	41	29.86	202.5															2.24332	202.845	2.2436	86.1465	2.24364	-202.158
29.88	51	29.88	220															2.24325	202.47	2.24353	83.7715	2.24356	-201.072
29.9	54	29.9	233.5															2.24317	203.845	2.24345	83.7715	2.24349	-200.24
29.92	59	29.92	242															2.2431	203.345	2.24337	82.8965	2.24341	-197.28
29.94	58	29.94	246.5															2.24302	205.845	2.2433	81.2715	2.24333	-193.819
29.96	55	29.96	250.5															2.24295	204.97	2.24322	80.2715	2.24326	-192.237
29.98	51	29.98	253.5															2.24287	205.095	2.24315	81.1465	2.24318	-190.777
30	52	30	264.5															2.24279	201.595	2.24307	82.0215	2.24311	-189.067
30.02	60	30.02	278															2.24272	206.095	2.243	84.8965	2.24303	-184.851
30.04	68	30.04	293															2.24264	207.345	2.24292	88.6465	2.24295	-182.506
30.06	73	30.06	309															2.24257	206.72	2.24284	89.7715	2.24288	-182.668
30.08	89	30.08	313.5															2.24249	209.345	2.24277	90.8965	2.2428	-182.2
30.1	100	30.1	316.5															2.24241	208.595	2.24269	94.2715	2.24273	-179.486
30.12	106	30.12	319.5															2.24234	210.095	2.24262	95.1465	2.24265	-177.27
30.14	107	30.14	323															2.24226	211.345	2.24254	95.3965	2.24258	-179.927
30.16	105	30.16	332															2.24219	210.345	2.24247	94.5215	2.2425	-177.582
30.18	119	30.18	336.5															2.24211	210.345	2.24239	97.0215	2.24242	-178.859
30.2	125	30.2	343															2.24204	212.72	2.24232	95.3965	2.24235	-179.761
30.22	135	30.22	348															2.24196	211.845	2.24224	94.6465	2.24227	-180.534
30.24	153	30.24	345.5															2.24188	211.345	2.24216	96.5215	2.2422	-179.931
30.26	174	30.26	351.5															2.24181	212.22	2.24209	97.2715	2.24212	-180.204
30.28	189	30.28	350															2.24173	209.97	2.24201	97.1465	2.24205	-183.473
30.3	196	30.3	350.5															2.24166	206.47	2.24194	97.2715	2.24197	-184.747
30.32	203	30.32	350															2.24158	209.72	2.24186	98.5215	2.2419	-185.255
30.34	221	30.34	344.5															2.24151	209.22	2.24179	101.897	2.24182	-184.394
30.36	239	30.36	346.5															2.24143	210.22	2.24171	102.272	2.24174	-189.278
30.38	265	30.38	349															2.24136	210.345	2.24163	101.022	2.24167	-189.664
30.4	289	30.4	353.5															2.24128	210.345	2.24156	101.897	2.24159	-191.668
30.42	309	30.42	357															2.2412	207.97	2.24148	104.272	2.24152	-193.175
30.44	317	30.44	346.5															2.24113	209.845	2.24141	103.897	2.24144	-196.178
30.46	335	30.46	337															2.24105	209.845	2.24133	104.272	2.24137	-198.681
30.48	345	30.48	330															2.24098	211.095	2.24126	104.397	2.24129	-200.05
30.5	361	30.5	310.5															2.2409	212.595	2.24118	106.772	2.24121	-199.545
30.52	382	30.52	300.5															2.24083	214.47	2.24111	107.397	2.24114	-203.54
30.54	384	30.54	296															2.24075	212.47	2.24103	107.897	2.24106	-201.783
30.56	380	30.56	295.5															2.24068	211.345	2.24095	108.647	2.24099	-204.147
30.58	361	30.58	296															2.2406	211.845	2.24088	108.397	2.24091	-204.133
30.6	335	30.6	291.5															2.24052	206.095	2.2408	108.647	2.24084	-202.743
30.62	317	30.62	282.5															2.24045	203.97	2.24073	108.272	2.24076	-204.726
30.64	286	30.64	268.5															2.24037	202.095	2.24065	106.522	2.24069	-203.331
30.66	269	30.66	239.5															2.2403	201.47	2.24058	104.897	2.24061	-204.437
30.68	255	30.68	216															2.24022	195.845	2.2405	102.272	2.24053	-203.164
30.7	228	30.7	204.5															2.24015	195.345	2.24043	101.272	2.24046	-204.639
30.72	212	30.72	201.5															2.24007	190.095	2.24035	99.6465	2.24038	-202.613
30.74	192	30.74	202.5															2.24	187.345	2.24027	100.897	2.24031	-204.963
30.76	170	30.76	209															2.23992	184.72	2.2402	104.522	2.24023	-205.311
30.78	148	30.78	210															2.23984	180.47	2.24012	104.647	2.24016	-208.036
30.8	132	30.8	198															2.23977	175.595	2.24005	106.147	2.24008	-206.261
30.82	122	30.82	182.5															2.23969	173.345	2.23997	109.147	2.24001	-204.604
30.84	111	30.84	160.5															2.23962	170.22	2.2399	110.147	2.23993	-204.321
30.86	97	30.86	142.5															2.23954	169.095	2.23982	110.272	2.23986	-202.538
30.88	81	30.88	129															2.23947	169.47	2.23975	112.772	2.23978	-201.501
30.9	69	30.9	122															2.23939	170.095	2.23967	113.522	2.2397	-201.59
30.92	59	30.92	122.5															2.23932	169.095	2.2396	115.522	2.23963	-198.299
30.94	60	30.94	125.5															2.23924	169.47	2.23952	117.272	2.23955	-202.012
30.96	65	30.96	120.5															2.23917	169.97	2.23944	120.397	2.23948	-199.974
30.98	67	30.98	112.5															2.23909	167.97	2.23937	120.772	2.2394	-199.684
31	64	31	100															2.23902	169.095	2.23929	124.897	2.23933	-201.399
31.02	53	31.02	85.5															2.23894	167.845	2.23922	124.897	2.23925	-199.867
31.04	37	31.04	78															2.23886	165.845	2.23914	127.397	2.23918	-201.582
31.06	32	31.06	78															2.23879	167.595	2.23907	127.147	2.2391	-202.552
31.08	28	31.08	77															2.23871	167.72	2.23899	128.772	2.23903	-203.153
31.1	34	31.1	80															2.23864	168.22	2.23892	125.897	2.23895	-203.256
31.12	36	31.12	78.5															2.23856	170.845	2.23884	127.397	2.23888	-204.24
31.14	37	31.14	69															2.23849	170.72	2.23876	126.147	2.2388	-206.234
31.16	34	31.16	63.5															2.23841	172.97	2.23869	128.897	2.23872	-206.104
31.18	29	31.18	54															2.23834	173.97	2.23861	129.647	2.23865	-209.854
31.2	22	31.2	50															2.23826	173.845	2.23854	129.897	2.23857	-209.107
31.22	23	31.22	50.5															2.23819	173.97	2.23846	130.897	2.2385	-213.113
31.24	23	31.24	46.5															2.23811	175.72	2.23839	134.147	2.23842	-214.246
31.26	25	31.26	47.5															2.23803	175.345	2.23831	132.022	2.23835	-214.753
31.28	25	31.28	48.5															2.23796	177.095	2.23824	133.647	2.23827	-217.018
31.3	25	31.3	45															2.23788	174.97	2.23816	132.272	2.2382	-222.163
31.32	23	31.32	45															2.23781	177.845	2.23809	133.397	2.23812	-220.178
31.34	19	31.34	41.5															2.23773	176.97	2.23801	133.147	2.23805	-222.45
31.36	17	31.36	38.5															2.23766	179.72	2.23794	133.397	2.23797	-220.593
31.38	17	31.38	37.5															2.23758	177.47	2.23786	133.147	2.23789	-224.487
31.4	16	31.4	29.5															2.23751	177.845	2.23779	132.522	2.23782	-224.256
31.42	15	31.42	27															2.23743	178.47	2.23771	132.897	2.23774	-223.643
31.44	15	31.44	23															2.23736	178.22	2.23763	129.022	2.23767	-225.532
31.46	14	31.46	18															2.23728	177.095	2.23756	128.522	2.23759	-222.797
31.48	14	31.48	18.5															2.23721	179.845	2.23748	123.022	2.23752	-222.065
31.5	12	31.5	18.5															2.23713	179.345	2.23741	121.397	2.23744	-222.45
31.52	14	31.52	19															2.23705	181.095	2.23733	118.022	2.23737	-219.71
31.54	14	31.54	23															2.23698	181.845	2.23726	117.272	2.23729	-217.593
31.56	15	31.56	20															2.23691	181.845	2.23718	115.397	2.23722	-214.098
31.58	14	31.58	17															2.23683	181.845	2.23711	111.022	2.23714	-211.862
31.6	13	31.6	13															2.23675	181.845	2.23703	112.397	2.23707	-209.877
31.62	14	31.62	10.5															2.23668	180.22	2.23696	111.522	2.23699	-209.893
31.64	14	31.64	15															2.2366	179.595	2.23688	111.397	2.23692	-206.408
31.66	12	31.66	17															2.23653	180.72	2.23681	107.272	2.23684	-209.043
31.68	12	31.68	17															2.23645	180.72	2.23673	111.647	2.23677	-206.675
31.7	10	31.7	17.5															2.23638	180.345	2.23665	108.022	2.23669	-204.804
31.72	6	31.72	12															2.2363	180.095	2.23658	109.022	2.23661	-205.186
31.74	7	31.74	7.5															2.23623	182.345	2.23651	107.772	2.23654	-203.319
31.76	7	31.76	6															2.23615	180.095	2.23643	105.397	2.23646	-203.7
31.78	11	31.78	5.5															2.23608	181.72	2.23635	107.397	2.23639	-204.955
31.8	12	31.8	8.5															2.236	180.47	2.23628	105.897	2.23631	-205.456
31.82	10	31.82	8															2.23593	180.345	2.2362	105.147	2.23624	-204.204
31.84	8	31.84	7															2.23585	179.595	2.23613	106.147	2.23616	-204.087
31.86	4	31.86	6															2.23578	178.345	2.23605	103.022	2.23609	-202.713
31.88	1	31.88	3.5															2.2357	177.095	2.23598	101.897	2.23601	-202.841
31.9	3	31.9	4															2.23563	175.095	2.2359	104.272	2.23594	-201.721
31.92	6	31.92	6.5															2.23555	175.97	2.23583	103.522	2.23586	-206.351
31.94	9	31.94	6															2.23548	174.595	2.23575	102.897	2.23579	-207.111
31.96	10	31.96	8															2.2354	175.095	2.23568	102.897	2.23571	-205.867
31.98	9	31.98	9.5															2.23532	173.845	2.2356	101.897	2.23564	-206.506
32	6	32	10															2.23525	173.72	2.23553	98.2715	2.23556	-205.269
32.02	4	32.02	10.5															2.23517	173.595	2.23545	97.0215	2.23549	-202.282
32.04	2	32.04	9.5															2.2351	175.47	2.23538	98.3965	2.23541	-205.918
32.06	1	32.06	8															2.23502	177.22	2.2353	95.6465	2.23534	-205.551
32.08	2	32.08	6.5															2.23495	175.22	2.23523	95.1465	2.23526	-204.811
32.1	4	32.1	2.5															2.23487	177.97	2.23515	97.7715	2.23518	-206.069
32.12	6	32.12	3.5															2.2348	178.845	2.23508	95.6465	2.23511	-206.201
32.14	7	32.14	3															2.23472	179.22	2.235	97.2715	2.23503	-207.706
32.16	8	32.16	3															2.23465	177.97	2.23493	100.022	2.23496	-207.46
32.18	7	32.18	3.5															2.23457	178.345	2.23485	98.2715	2.23488	-209.208
32.2	6	32.2	3.5															2.2345	180.22	2.23477	99.5215	2.23481	-209.71
32.22	4	32.22	3															2.23442	177.595	2.2347	101.147	2.23473	-207.712
32.24	3	32.24	3.5															2.23435	179.72	2.23462	103.272	2.23466	-206.839
32.26	3	32.26	2.5															2.23427	177.595	2.23455	105.272	2.23458	-207.473
32.28	4	32.28	3															2.2342	176.72	2.23447	107.772	2.23451	-206.362
32.3	4	32.3	3															2.23412	178.095	2.2344	107.147	2.23443	-208.499
32.32	3	32.32	3															2.23405	177.845	2.23432	109.522	2.23436	-207.259
32.34	2	32.34	3															2.23397	176.345	2.23425	109.022	2.23428	-210.026
32.36	2	32.36	4.5															2.2339	177.22	2.23417	109.272	2.23421	-207.046
32.38	2	32.38	4.5															2.23382	177.345	2.2341	111.147	2.23413	-203.826
32.4	2	32.4	5															2.23375	179.345	2.23402	111.397	2.23406	-203.357
32.42	2	32.42	4															2.23367	175.72	2.23395	113.397	2.23398	-199.134
32.44	4	32.44	2.5															2.2336	171.47	2.23387	113.647	2.23391	-198.666
32.46	3	32.46	2															2.23352	171.97	2.2338	115.397	2.23383	-193.694
32.48	3	32.48	0															2.23345	167.095	2.23372	117.522	2.23376	-194.977
32.5	3	32.5	0.5															2.23337	163.97	2.23365	117.647	2.23368	-194.38
32.52	2	32.52	1.5															2.2333	163.22	2.23357	118.772	2.23361	-193.284
32.54	2	32.54	1.5															2.23322	162.97	2.2335	121.022	2.23353	-192.815
32.56	2	32.56	2															2.23315	160.845	2.23342	121.397	2.23346	-193.597
32.58	1	32.58	1.5															2.23307	158.97	2.23335	120.147	2.23338	-187.88
32.6	1	32.6	1															2.233	159.97	2.23327	122.897	2.23331	-189.542
32.62	2	32.62	1															2.23292	160.845	2.2332	121.647	2.23323	-187.45
32.64	2	32.64	1															2.23285	161.845	2.23312	122.272	2.23316	-188.238
32.66	3	32.66	1.5															2.23277	160.595	2.23305	123.147	2.23308	-189.023
32.68	4	32.68	2															2.2327	160.97	2.23297	123.272	2.23301	-190.059
32.7	5	32.7	1.5															2.23262	159.97	2.2329	129.147	2.23293	-191.725
32.72	5	32.72	1															2.23255	161.345	2.23282	129.022	2.23286	-191.515
32.74	4	32.74	0.5															2.23247	162.095	2.23275	131.397	2.23278	-194.427
32.76	4	32.76	0															2.2324	162.845	2.23267	134.897	2.23271	-197.22
32.78	3	32.78	0															2.23232	162.595	2.2326	136.647	2.23263	-198.268
32.8	2	32.8	0.5															2.23225	165.47	2.23252	139.772	2.23256	-199.69
32.82	1	32.82	0															2.23217	165.095	2.23245	140.772	2.23248	-200.114
32.84	2	32.84	0															2.2321	167.845	2.23237	141.522	2.23241	-199.914
32.86	2	32.86	0															2.23202	167.845	2.2323	142.272	2.23233	-201.22
32.88	2	32.88	0															2.23195	168.72	2.23222	143.772	2.23226	-202.277
32.9	1	32.9	0															2.23187	168.095	2.23215	141.522	2.23218	-204.079
32.92	2	32.92	0															2.2318	167.22	2.23207	144.647	2.23211	-204.63
32.94	2	32.94	1															2.23172	168.72	2.232	142.897	2.23203	-202.805
32.96	2	32.96	1.5															2.23165	169.345	2.23192	147.897	2.23196	-198.731
32.98	2	32.98	2															2.23157	168.72	2.23185	147.397	2.23188	-198.405
33	2	33	2															2.2315	170.845	2.23177	147.022	2.23181	-195.205
33.02	2	33.02	2															2.23142	169.595	2.2317	149.522	2.23173	-193.506
33.04	1	33.04	1.5															2.23135	172.72	2.23162	151.272	2.23166	-193.432
33.06	0	33.06	0.5															2.23127	170.845	2.23155	150.147	2.23158	-190.854
33.08	0	33.08	1															2.2312	171.22	2.23147	151.772	2.23151	-189.279
33.1	0	33.1	0.5															2.23112	168.345	2.2314	152.897	2.23143	-186.455
33.12	1	33.12	0.5															2.23105	167.845	2.23132	154.022	2.23136	-187.261
33.14	1	33.14	0															2.23097	165.22	2.23125	155.022	2.23128	-185.569
33.16	2	33.16	0															2.2309	165.97	2.23117	152.647	2.23121	-184.378
33.18	2	33.18	0															2.23082	165.97	2.2311	151.772	2.23113	-184.31
33.2	3	33.2	0															2.23075	165.345	2.23102	148.897	2.23106	-180.363
33.22	3	33.22	0															2.23067	162.72	2.23095	148.647	2.23098	-180.537
33.24	3	33.24	0															2.2306	162.72	2.23087	147.397	2.23091	-180.456
33.26	2	33.26	0															2.23052	157.845	2.2308	147.772	2.23083	-179.125
33.28	1	33.28	0															2.23045	155.595	2.23073	147.022	2.23076	-176.667
33.3	0	33.3	1															2.23037	150.22	2.23065	148.147	2.23068	-176.699
33.32	0	33.32	1.5															2.2303	149.845	2.23057	145.272	2.23061	-173.483
33.34	0	33.34	1.5															2.23022	146.97	2.2305	143.647	2.23053	-171.389
33.36	0	33.36	3															2.23015	147.47	2.23042	143.647	2.23046	-173.796
33.38	0	33.38	4															2.23007	142.095	2.23035	142.522	2.23039	-171.581
33.4	0	33.4	4															2.23	140.47	2.23027	140.522	2.23031	-171.866
33.42	1	33.42	3															2.22992	141.97	2.2302	141.022	2.23023	-170.278
33.44	2	33.44	0.5															2.22985	139.845	2.23013	138.022	2.23016	-173.31
33.46	2	33.46	2															2.22977	138.47	2.23005	137.397	2.23008	-175.836
33.48	2	33.48	3															2.2297	138.595	2.22998	136.022	2.23001	-174.856
33.5	3	33.5	4															2.22962	140.47	2.2299	136.522	2.22994	-176.747
33.52	3	33.52	5															2.22955	139.345	2.22983	134.647	2.22986	-174.135
33.54	2	33.54	6															2.22947	140.22	2.22975	135.147	2.22979	-176.773
33.56	3	33.56	5															2.2294	141.72	2.22968	133.772	2.22971	-177.779
33.58	3	33.58	4															2.22932	140.095	2.2296	137.272	2.22964	-176.414
33.6	3	33.6	1.5															2.22925	139.97	2.22953	135.397	2.22956	-175.798
33.62	2	33.62	1															2.22918	140.345	2.22945	137.397	2.22949	-176.55
33.64	1	33.64	1															2.2291	139.595	2.22938	138.647	2.22941	-177.922
33.66	1	33.66	1.5															2.22903	141.095	2.2293	138.147	2.22934	-179.177
33.68	0	33.68	3															2.22895	141.47	2.22923	136.272	2.22926	-180.048
33.7	0	33.7	3.5															2.22888	142.595	2.22915	137.897	2.22919	-181.05
33.72	0	33.72	4.5															2.2288	141.845	2.22908	136.397	2.22911	-183.424
33.74	0	33.74	5.5															2.22873	143.095	2.229	135.897	2.22904	-183.299
33.76	0	33.76	6															2.22865	143.845	2.22893	134.647	2.22896	-185.923
33.78	0	33.78	6.5															2.22858	144.22	2.22885	135.022	2.22889	-187.418
33.8	2	33.8	7															2.2285	145.845	2.22878	134.272	2.22881	-188.656
33.82	3	33.82	6															2.22843	141.72	2.22871	133.897	2.22874	-191.889
33.84	4	33.84	5.5															2.22835	140.97	2.22863	132.272	2.22866	-192.373
33.86	4	33.86	3.5															2.22828	143.22	2.22856	131.522	2.22859	-193.982
33.88	3	33.88	3.5															2.2282	139.97	2.22848	128.522	2.22851	-195.969
33.9	2	33.9	5															2.22813	140.22	2.22841	127.772	2.22844	-199.206
33.92	0	33.92	7.5															2.22805	141.22	2.22833	126.397	2.22837	-198.944
33.94	0	33.94	11															2.22798	141.595	2.22826	126.522	2.22829	-201.808
33.96	1	33.96	12															2.2279	138.97	2.22818	126.397	2.22822	-202.175
33.98	1	33.98	13															2.22783	140.72	2.22811	125.147	2.22814	-204.169
34	3	34	11.5															2.22776	141.72	2.22803	125.772	2.22807	-204.044
34.02	4	34.02	9.5															2.22768	140.595	2.22796	127.897	2.22799	-205.662
34.04	4	34.04	9.5															2.22761	141.595	2.22788	129.147	2.22792	-207.164
34.06	3	34.06	11.5															2.22753	139.97	2.22781	128.772	2.22784	-209.786
34.08	2	34.08	13															2.22746	138.845	2.22773	128.522	2.22777	-209.911
34.1	2	34.1	15.5															2.22738	140.22	2.22766	129.897	2.22769	-209.534
34.12	1	34.12	16.5															2.22731	141.22	2.22758	129.772	2.22762	-210.158
34.14	2	34.14	16.5															2.22723	142.345	2.22751	130.147	2.22754	-209.781
34.16	3	34.16	15															2.22716	142.845	2.22743	130.272	2.22747	-212.031
34.18	3	34.18	14															2.22708	143.72	2.22736	129.522	2.2274	-211.533
34.2	4	34.2	14.5															2.22701	146.345	2.22729	130.022	2.22732	-214.16
34.22	2	34.22	17															2.22693	145.345	2.22721	129.647	2.22724	-213.533
34.24	3	34.24	20															2.22686	146.845	2.22714	129.147	2.22717	-215.536
34.26	3	34.26	24															2.22679	147.47	2.22706	128.147	2.2271	-216.789
34.28	6	34.28	27.5															2.22671	146.095	2.22699	127.272	2.22702	-216.786
34.3	7	34.3	29															2.22664	149.22	2.22691	127.397	2.22695	-220.908
34.32	8	34.32	29.5															2.22656	148.095	2.22684	126.022	2.22687	-219.528
34.34	9	34.34	29															2.22649	151.845	2.22676	123.522	2.2268	-221.893
34.36	9	34.36	27															2.22641	152.97	2.22669	122.897	2.22672	-222.506
34.38	7	34.38	23															2.22634	151.845	2.22661	123.022	2.22665	-221.875
34.4	7	34.4	23															2.22626	152.345	2.22654	120.272	2.22657	-222.238
34.42	4	34.42	24															2.22619	153.47	2.22647	120.897	2.2265	-226.981
34.44	6	34.44	27.5															2.22611	153.595	2.22639	120.522	2.22642	-225.848
34.46	4	34.46	32.5															2.22604	154.845	2.22632	119.397	2.22635	-228.221
34.48	3	34.48	35.5															2.22596	156.47	2.22624	117.522	2.22627	-227.843
34.5	4	34.5	38															2.22589	157.595	2.22617	118.897	2.2262	-229.222
34.52	4	34.52	37															2.22582	159.97	2.22609	117.647	2.22613	-229.853
34.54	2	34.54	33.5															2.22574	157.595	2.22602	117.022	2.22605	-231.481
34.56	4	34.56	33.5															2.22567	158.22	2.22594	116.772	2.22598	-228.862
34.58	3	34.58	36															2.22559	157.595	2.22587	116.772	2.2259	-229.874
34.6	5	34.6	38															2.22552	155.595	2.22579	116.022	2.22583	-230.389
34.62	7	34.62	42															2.22544	154.97	2.22572	117.022	2.22575	-231.152
34.64	6	34.64	43.5															2.22537	154.22	2.22565	116.397	2.22568	-232.291
34.66	10	34.66	48															2.22529	153.47	2.22557	119.147	2.2256	-235.555
34.68	9	34.68	48															2.22522	151.595	2.2255	120.522	2.22553	-237.075
34.7	8	34.7	47															2.22514	150.095	2.22542	118.772	2.22546	-236.094
34.72	9	34.72	45															2.22507	150.97	2.22535	121.147	2.22538	-239.111
34.74	7	34.74	44.5															2.225	148.97	2.22527	119.897	2.22531	-240.755
34.76	8	34.76	43.5															2.22492	147.97	2.2252	119.647	2.22523	-241.155
34.78	8	34.78	46															2.22485	147.47	2.22512	121.022	2.22516	-243.059
34.8	8	34.8	46.5															2.22477	148.345	2.22505	120.147	2.22508	-244.472
34.82	12	34.82	51															2.2247	147.595	2.22497	121.022	2.22501	-243.133
34.84	10	34.84	51															2.22462	147.47	2.2249	121.772	2.22493	-239.67
34.86	11	34.86	49															2.22455	144.47	2.22483	120.772	2.22486	-240.091
34.88	13	34.88	47.5															2.22447	146.47	2.22475	122.647	2.22478	-239.391
34.9	13	34.9	42.5															2.2244	146.72	2.22468	119.647	2.22471	-240.068
34.92	14	34.92	42															2.22433	146.595	2.2246	119.147	2.22464	-237.495
34.94	14	34.94	44.5															2.22425	146.095	2.22453	117.772	2.22456	-237.925
34.96	15	34.96	46.5															2.22418	147.22	2.22445	118.397	2.22449	-237.352
34.98	16	34.98	50.5															2.2241	147.47	2.22438	115.772	2.22441	-233.53
35	17	35	52.5															2.22403	150.095	2.2243	114.647	2.22434	-233.585
35.02	20	35.02	54															2.22395	149.345	2.22423	111.647	2.22426	-231.519
35.04	24	35.04	56															2.22388	150.72	2.22416	115.272	2.22419	-229.081
35.06	25	35.06	53															2.2238	153.345	2.22408	111.772	2.22411	-228.774
35.08	29	35.08	54															2.22373	154.595	2.22401	114.147	2.22404	-224.222
35.1	31	35.1	55.5															2.22366	155.72	2.22393	117.147	2.22397	-223.423
35.12	30	35.12	58															2.22358	154.345	2.22386	115.772	2.22389	-220.998
35.14	30	35.14	59.5															2.22351	153.47	2.22378	116.397	2.22382	-215.701
35.16	33	35.16	62															2.22343	153.22	2.22371	117.772	2.22374	-214.035
35.18	34	35.18	63.5															2.22336	153.97	2.22363	115.022	2.22367	-210.996
35.2	41	35.2	63															2.22328	153.845	2.22356	116.022	2.22359	-206.835
35.22	48	35.22	60															2.22321	151.345	2.22349	113.522	2.22352	-204.93
35.24	55	35.24	55.5															2.22314	150.22	2.22341	112.272	2.22344	-205.149
35.26	59	35.26	56															2.22306	147.595	2.22334	110.772	2.22337	-201.998
35.28	59	35.28	53.5															2.22299	144.845	2.22326	109.647	2.2233	-200.604
35.3	57	35.3	56.5															2.22291	143.72	2.22319	107.397	2.22322	-196.587
35.32	57	35.32	60															2.22284	145.72	2.22311	106.522	2.22315	-193.071
35.34	57	35.34	60.5															2.22276	143.72	2.22304	105.272	2.22307	-189.808
35.36	66	35.36	61															2.22269	140.845	2.22296	102.772	2.223	-189.546
35.38	77	35.38	58															2.22261	143.095	2.22289	103.647	2.22293	-186.037
35.4	86	35.4	54															2.22254	142.22	2.22282	101.772	2.22285	-183.273
35.42	89	35.42	51.5															2.22247	140.72	2.22274	99.6465	2.22278	-181.387
35.44	86	35.44	48															2.22239	141.97	2.22267	99.7715	2.2227	-182.253
35.46	78	35.46	47.5															2.22232	143.47	2.22259	99.7715	2.22263	-180.993
35.48	70	35.48	46.5															2.22224	142.22	2.22252	101.272	2.22255	-182.986
35.5	61	35.5	45.5															2.22217	141.095	2.22244	99.1465	2.22248	-180.241
35.52	55	35.52	48															2.22209	145.095	2.22237	100.772	2.2224	-181.249
35.54	52	35.54	48.5															2.22202	142.72	2.2223	101.897	2.22233	-183.013
35.56	50	35.56	48															2.22195	146.47	2.22222	99.2715	2.22226	-183.908
35.58	47	35.58	47.5															2.22187	144.095	2.22215	102.522	2.22218	-185.31
35.6	44	35.6	46															2.2218	143.72	2.22207	102.897	2.22211	-183.22
35.62	39	35.62	44															2.22172	144.47	2.222	102.897	2.22203	-184.386
35.64	30	35.64	40															2.22165	146.345	2.22192	107.022	2.22196	-185.3
35.66	23	35.66	39.5															2.22157	146.845	2.22185	104.772	2.22188	-186.218
35.68	17	35.68	36															2.2215	146.72	2.22178	105.022	2.22181	-185.022
35.7	10	35.7	34															2.22143	147.47	2.2217	106.147	2.22174	-186.825
35.72	11	35.72	30.5															2.22135	145.845	2.22163	107.147	2.22166	-184.512
35.74	12	35.74	30															2.22128	146.595	2.22155	109.147	2.22159	-184.831
35.76	12	35.76	27															2.2212	146.845	2.22148	109.272	2.22151	-183.526
35.78	12	35.78	28															2.22113	148.095	2.2214	108.772	2.22144	-186.981
35.8	11	35.8	27															2.22105	147.095	2.22133	107.397	2.22136	-187.436
35.82	8	35.82	26.5															2.22098	146.845	2.22126	108.647	2.22129	-188.137
35.84	8	35.84	24.5															2.22091	147.22	2.22118	109.647	2.22122	-189.338
35.86	6	35.86	23.5															2.22083	145.47	2.22111	108.022	2.22114	-191.162
35.88	6	35.88	20.5															2.22076	145.47	2.22103	108.772	2.22107	-192.736
35.9	5	35.9	18.5															2.22068	142.72	2.22096	107.522	2.22099	-190.687
35.92	3	35.92	17															2.22061	141.72	2.22088	107.522	2.22092	-194.636
35.94	3	35.94	18.5															2.22053	139.47	2.22081	107.772	2.22085	-194.953
35.96	2	35.96	18															2.22046	139.72	2.22074	109.522	2.22077	-195.394
35.98	1	35.98	17															2.22039	139.345	2.22066	108.897	2.2207	-196.208
36	3	36	15															2.22031	137.095	2.22059	108.022	2.22062	-196.515
36.02	2	36.02	13.5															2.22024	135.845	2.22051	111.647	2.22055	-196.194
36.04	2	36.04	10															2.22016	134.97	2.22044	111.397	2.22047	-198.497
36.06	1	36.06	7.5															2.22009	137.345	2.22037	108.897	2.2204	-198.292
36.08	1	36.08	8.5															2.22002	137.595	2.22029	109.272	2.22032	-197.593
36.1	1	36.1	9															2.21994	137.845	2.22022	108.272	2.22025	-195.014
36.12	3	36.12	9															2.21987	138.095	2.22014	108.022	2.22018	-197.432
36.14	5	36.14	10.5															2.21979	139.345	2.22007	109.772	2.2201	-194.597
36.16	5	36.16	11.5															2.21972	140.22	2.21999	110.397	2.22003	-196.519
36.18	5	36.18	13															2.21964	139.97	2.21992	111.522	2.21996	-196.317
36.2	4	36.2	10.5															2.21957	139.97	2.21985	113.022	2.21988	-196.362
36.22	2	36.22	8															2.2195	142.095	2.21977	114.147	2.21981	-195.155
36.24	2	36.24	6.5															2.21942	142.595	2.2197	113.647	2.21973	-198.195
36.26	0	36.26	3.5															2.21935	145.845	2.21962	113.147	2.21966	-196.613
36.28	0	36.28	0															2.21927	147.47	2.21955	113.397	2.21958	-196.654
36.3	0	36.3	0.5															2.2192	147.595	2.21948	114.772	2.21951	-197.569
36.32	1	36.32	3															2.21913	150.345	2.2194	115.272	2.21944	-197.102
36.34	2	36.34	5.5															2.21905	151.47	2.21933	115.522	2.21936	-196.77
36.36	2	36.36	6.5															2.21898	152.47	2.21925	115.022	2.21929	-197.183
36.38	2	36.38	6.5															2.2189	155.47	2.21918	115.522	2.21921	-199.1
36.4	1	36.4	6															2.21883	155.845	2.2191	116.022	2.21914	-202.018
36.42	0	36.42	4.5															2.21875	158.47	2.21903	118.522	2.21907	-201.565
36.44	0	36.44	2															2.21868	157.595	2.21896	117.897	2.21899	-200.111
36.46	0	36.46	2															2.21861	155.845	2.21888	122.022	2.21892	-201.411
36.48	0	36.48	2.5															2.21853	157.845	2.21881	121.647	2.21884	-202.091
36.5	0	36.5	3.5															2.21846	157.47	2.21874	119.647	2.21877	-201.393
36.52	0	36.52	4															2.21839	156.72	2.21866	120.772	2.21869	-202.076
36.54	0	36.54	3.5															2.21831	157.72	2.21859	120.522	2.21862	-200.883
36.56	0	36.56	3.5															2.21824	157.345	2.21851	119.022	2.21855	-201.684
36.58	0	36.58	3															2.21816	157.47	2.21844	120.647	2.21847	-200.614
36.6	0	36.6	2.5															2.21809	158.845	2.21836	121.647	2.2184	-199.798
36.62	1	36.62	2															2.21801	157.97	2.21829	122.022	2.21833	-202.103
36.64	0	36.64	1															2.21794	156.72	2.21822	125.522	2.21825	-201.917
36.66	0	36.66	1															2.21787	155.595	2.21814	124.897	2.21818	-200.611
36.68	0	36.68	0.5															2.21779	156.47	2.21807	124.397	2.2181	-199.929
36.7	0	36.7	0															2.21772	157.72	2.21799	123.397	2.21803	-198.37
36.72	0	36.72	0.5															2.21765	155.97	2.21792	126.147	2.21795	-196.814
36.74	0	36.74	0.5															2.21757	157.72	2.21785	126.022	2.21788	-198.004
36.76	0	36.76	0.5															2.2175	154.97	2.21777	126.272	2.21781	-194.816
36.78	0	36.78	1															2.21742	155.845	2.2177	127.772	2.21773	-195.884
36.8	0	36.8	1															2.21735	156.345	2.21762	129.397	2.21766	-193.323
36.82	0	36.82	1															2.21727	156.22	2.21755	128.147	2.21758	-192.765
36.84	0	36.84	1															2.2172	154.845	2.21748	128.272	2.21751	-191.454
36.86	0	36.86	0.5															2.21713	155.095	2.2174	127.397	2.21744	-192.394
36.88	0	36.88	0.5															2.21705	155.47	2.21733	128.022	2.21736	-192.339
36.9	0	36.9	0.5															2.21698	152.845	2.21725	124.522	2.21729	-191.784
36.92	0	36.92	1															2.21691	153.97	2.21718	125.897	2.21721	-192.599
36.94	0	36.94	1															2.21683	153.22	2.21711	122.022	2.21714	-193.283
36.96	0	36.96	1															2.21676	151.72	2.21703	123.522	2.21707	-191.093
36.98	0	36.98	1															2.21668	153.72	2.21696	123.022	2.21699	-190.898
37	0	37	1															2.21661	150.345	2.21688	119.272	2.21692	-190.457
37.02	1	37.02	0.5															2.21653	150.72	2.21681	120.022	2.21685	-193.891
37.04	1	37.04	0.5															2.21646	149.72	2.21674	115.897	2.21677	-193.818
37.06	1	37.06	0															2.21639	151.095	2.21666	115.022	2.2167	-194.494
37.08	1	37.08	0															2.21631	151.22	2.21659	113.772	2.21662	-198.047
37.1	1	37.1	0															2.21624	149.595	2.21651	110.147	2.21655	-196.227
37.12	0	37.12	0.5															2.21617	148.72	2.21644	107.772	2.21647	-197.397
37.14	0	37.14	0.5															2.21609	150.72	2.21637	110.022	2.2164	-201.188
37.16	0	37.16	1															2.21602	151.595	2.21629	107.772	2.21633	-202.978
37.18	0	37.18	1															2.21594	151.845	2.21622	107.022	2.21625	-206.261
37.2	0	37.2	0.5															2.21587	150.72	2.21615	105.272	2.21618	-206.913
37.22	0	37.22	0.5															2.2158	150.095	2.21607	108.147	2.21611	-207.433
37.24	0	37.24	0															2.21572	150.845	2.216	105.397	2.21603	-207.943
37.26	0	37.26	0															2.21565	151.595	2.21592	106.397	2.21596	-210.703
37.28	0	37.28	0.5															2.21557	154.345	2.21585	106.397	2.21588	-212.58
37.3	0	37.3	0.5															2.2155	154.47	2.21578	105.147	2.21581	-210.575
37.32	0	37.32	0.5															2.21543	156.22	2.2157	105.897	2.21574	-210.821
37.34	0	37.34	0															2.21535	155.97	2.21563	105.397	2.21566	-211.431
37.36	0	37.36	0.5															2.21528	156.97	2.21555	105.272	2.21559	-212.797
37.38	0	37.38	1															2.21521	158.97	2.21548	106.272	2.21551	-212.278
37.4	0	37.4	1.5															2.21513	158.47	2.21541	108.272	2.21544	-210.256
37.42	0	37.42	2															2.21506	159.47	2.21533	107.022	2.21537	-214.856
37.44	1	37.44	2															2.21498	159.72	2.21526	109.522	2.21529	-212.823
37.46	1	37.46	1.5															2.21491	158.595	2.21518	107.897	2.21522	-212.033
37.48	1	37.48	1															2.21484	158.97	2.21511	107.772	2.21515	-214.992
37.5	1	37.5	0															2.21476	158.72	2.21504	108.397	2.21507	-215.451
37.52	0	37.52	0															2.21469	161.595	2.21496	108.772	2.215	-213.909
37.54	0	37.54	0															2.21461	161.72	2.21489	107.522	2.21492	-214.616
37.56	0	37.56	0															2.21454	161.095	2.21482	109.147	2.21485	-211.825
37.58	0	37.58	0															2.21447	159.72	2.21474	108.397	2.21478	-214.784
37.6	0	37.6	0															2.21439	164.095	2.21467	107.772	2.2147	-216.242
37.62	0	37.62	0															2.21432	161.845	2.21459	108.647	2.21463	-217.946
37.64	1	37.64	0.5															2.21425	161.22	2.21452	107.897	2.21455	-220.278
37.66	2	37.66	0															2.21417	162.97	2.21445	107.147	2.21448	-221.232
37.68	2	37.68	0															2.2141	163.22	2.21437	108.397	2.21441	-223.313
37.7	2	37.7	0															2.21402	164.095	2.2143	104.647	2.21433	-227.771
37.72	1	37.72	0															2.21395	167.72	2.21423	105.647	2.21426	-228.233
37.74	0	37.74	0															2.21388	168.97	2.21415	105.522	2.21419	-231.193
37.76	0	37.76	0															2.2138	171.72	2.21408	103.647	2.21411	-233.034
37.78	0	37.78	0															2.21373	172.47	2.214	104.272	2.21404	-235.369
37.8	0	37.8	0.5															2.21366	173.845	2.21393	104.397	2.21396	-236.963
37.82	0	37.82	0.5															2.21358	175.97	2.21386	104.147	2.21389	-238.186
37.84	0	37.84	0.5															2.21351	173.47	2.21378	105.772	2.21382	-238.032
37.86	0	37.86	0.5															2.21343	174.345	2.21371	105.522	2.21374	-240.887
37.88	0	37.88	0															2.21336	175.22	2.21364	106.022	2.21367	-241.875
37.9	0	37.9	0															2.21329	173.345	2.21356	105.522	2.2136	-243.615
37.92	0	37.92	0															2.21321	176.22	2.21349	103.397	2.21352	-244.36
37.94	0	37.94	0															2.21314	176.22	2.21341	104.647	2.21345	-245.858
37.96	0	37.96	0															2.21307	180.595	2.21334	105.272	2.21338	-246.49
37.98	1	37.98	0															2.21299	180.47	2.21327	105.897	2.2133	-247.879
38	1	38	0.5															2.21292	179.345	2.21319	106.647	2.21323	-249.271
38.02	1	38.02	1															2.21285	178.845	2.21312	108.022	2.21315	-251.418
38.04	1	38.04	1															2.21277	178.47	2.21305	108.647	2.21308	-251.442
38.06	0	38.06	1															2.2127	180.22	2.21297	110.522	2.21301	-253.103
38.08	1	38.08	0.5															2.21262	180.345	2.2129	110.022	2.21293	-255.892
38.1	1	38.1	0															2.21255	179.97	2.21283	109.522	2.21286	-256.438
38.12	0	38.12	0															2.21248	179.72	2.21275	108.897	2.21278	-255.606
38.14	1	38.14	0															2.2124	180.845	2.21268	111.022	2.21271	-253.774
38.16	0	38.16	0															2.21233	180.72	2.2126	111.397	2.21264	-252.576
38.18	0	38.18	0															2.21225	180.97	2.21253	111.522	2.21256	-254.38
38.2	0	38.2	0															2.21218	182.845	2.21246	109.897	2.21249	-252.933
38.22	0	38.22	0															2.21211	178.72	2.21238	108.397	2.21242	-254.864
38.24	0	38.24	0.5															2.21203	178.345	2.21231	107.272	2.21234	-252.3
38.26	0	38.26	0.5															2.21196	176.595	2.21224	107.147	2.21227	-251.613
38.28	0	38.28	0.5															2.21189	172.97	2.21216	109.272	2.2122	-249.675
38.3	0	38.3	0.5															2.21181	173.845	2.21209	107.397	2.21212	-249.366
38.32	0	38.32	0.5															2.21174	170.595	2.21202	106.147	2.21205	-249.181
38.34	0	38.34	0.5															2.21167	164.47	2.21194	105.522	2.21197	-247.242
38.36	1	38.36	0															2.21159	162.22	2.21187	105.272	2.2119	-245.3
38.38	1	38.38	0															2.21152	159.97	2.21179	105.522	2.21183	-245.728
38.4	1	38.4	0															2.21145	155.22	2.21172	104.272	2.21175	-243.154
38.42	0	38.42	0.5															2.21137	154.845	2.21165	103.647	2.21168	-244.198
38.44	0	38.44	0															2.2113	148.845	2.21157	101.397	2.21161	-239.487
38.46	0	38.46	0															2.21123	149.095	2.2115	102.147	2.21153	-239.025
38.48	0	38.48	0															2.21115	146.22	2.21143	101.772	2.21146	-238.318
38.5	0	38.5	0															2.21108	144.095	2.21135	101.397	2.21139	-238.602
38.52	0	38.52	0															2.211	142.72	2.21128	100.522	2.21131	-237.136
38.54	0	38.54	0															2.21093	141.095	2.21121	99.1465	2.21124	-237.168
38.56	1	38.56	0															2.21086	144.22	2.21113	98.1465	2.21117	-235.578
38.58	1	38.58	0															2.21078	143.095	2.21106	97.1465	2.21109	-234.733
38.6	1	38.6	0															2.21071	144.22	2.21098	96.6465	2.21102	-233.26
38.62	1	38.62	0															2.21064	148.095	2.21091	92.5215	2.21095	-232.66
38.64	1	38.64	0															2.21056	147.72	2.21084	89.7715	2.21087	-233.433
38.66	0	38.66	0															2.21049	150.72	2.21076	89.0215	2.2108	-231.573
38.68	0	38.68	0															2.21042	150.22	2.21069	86.1465	2.21072	-230.842
38.7	0	38.7	0															2.21034	152.595	2.21062	86.1465	2.21065	-229.356
38.72	0	38.72	0															2.21027	151.97	2.21054	85.0215	2.21058	-229.495
38.74	0	38.74	0															2.2102	152.845	2.21047	85.3965	2.2105	-229.01
38.76	1	38.76	0															2.21012	153.095	2.2104	83.7715	2.21043	-227.143
38.78	1	38.78	0.5															2.21005	151.47	2.21032	83.7715	2.21036	-226.401
38.8	2	38.8	1															2.20998	149.345	2.21025	81.3965	2.21028	-225.534
38.82	2	38.82	1															2.2099	152.47	2.21018	84.7715	2.21021	-223.797
38.84	2	38.84	1															2.20983	149.72	2.2101	83.1465	2.21014	-221.055
38.86	2	38.86	0.5															2.20975	148.47	2.21003	83.6465	2.21006	-219.565
38.88	0	38.88	0															2.20968	149.22	2.20995	86.5215	2.20999	-217.077
38.9	1	38.9	0															2.20961	149.095	2.20988	85.6465	2.20992	-216.591
38.92	2	38.92	0															2.20953	148.345	2.20981	86.3965	2.20984	-216.852
38.94	2	38.94	0															2.20946	151.47	2.20973	86.8965	2.20977	-214.363
38.96	4	38.96	0															2.20939	150.845	2.20966	88.0215	2.20969	-213.632
38.98	4	38.98	0															2.20931	151.47	2.20959	88.3965	2.20962	-211.153
39	4	39	0															2.20924	152.595	2.20951	88.0215	2.20955	-208.805
39.02	2	39.02	0															2.20917	153.22	2.20944	92.7715	2.20947	-208.46
39.04	1	39.04	0															2.20909	155.845	2.20937	93.2715	2.2094	-206.368
39.06	1	39.06	0.5															2.20902	153.72	2.20929	93.5215	2.20933	-206.913
39.08	0	39.08	1															2.20895	153.97	2.20922	94.8965	2.20926	-203.075
39.1	0	39.1	1															2.20887	154.97	2.20915	98.3965	2.20918	-201.118
39.12	0	39.12	1.5															2.2088	155.22	2.20907	99.2715	2.20911	-202.537
39.14	1	39.14	1.5															2.20873	156.345	2.209	102.772	2.20903	-201.823
39.16	1	39.16	1															2.20865	155.72	2.20893	103.647	2.20896	-198.237
39.18	1	39.18	1															2.20858	153.72	2.20885	104.147	2.20889	-198.397
39.2	1	39.2	1															2.20851	154.345	2.20878	107.522	2.20881	-197.679
39.22	0	39.22	1															2.20843	154.47	2.20871	108.522	2.20874	-196.46
39.24	0	39.24	1															2.20836	154.095	2.20863	110.772	2.20867	-196.865
39.26	1	39.26	0															2.20829	154.22	2.20856	111.397	2.20859	-195.517
39.28	1	39.28	0.5															2.20821	154.345	2.20849	111.647	2.20852	-194.167
39.3	2	39.3	0															2.20814	152.095	2.20841	111.522	2.20845	-195.318
39.32	2	39.32	0															2.20806	154.47	2.20834	110.397	2.20837	-192.086
39.34	1	39.34	0															2.20799	153.47	2.20827	111.522	2.2083	-192.98
39.36	1	39.36	0															2.20792	149.47	2.20819	111.897	2.20823	-193.866
39.38	0	39.38	0															2.20784	148.095	2.20812	111.647	2.20815	-191.878
39.4	1	39.4	0															2.20777	147.72	2.20805	112.897	2.20808	-194.388
39.42	2	39.42	0															2.2077	143.72	2.20797	113.772	2.20801	-195.267
39.44	2	39.44	0															2.20763	143.22	2.2079	111.272	2.20793	-192.39
39.46	2	39.46	0															2.20755	142.97	2.20783	111.022	2.20786	-191.639
39.48	3	39.48	0															2.20748	144.345	2.20775	110.647	2.20779	-188.885
39.5	2	39.5	0															2.20741	142.97	2.20768	109.897	2.20771	-186.639
39.52	2	39.52	0															2.20733	143.97	2.20761	111.272	2.20764	-186.764
39.54	2	39.54	0															2.20726	144.595	2.20753	113.272	2.20757	-182.886
39.56	2	39.56	0															2.20718	148.22	2.20746	115.647	2.20749	-182.633
39.58	2	39.58	0															2.20711	145.845	2.20739	116.147	2.20742	-182.63
39.6	1	39.6	0															2.20704	148.345	2.20731	115.772	2.20735	-183.756
39.62	1	39.62	0															2.20696	149.97	2.20724	115.522	2.20727	-180.761
39.64	0	39.64	0															2.20689	148.595	2.20717	117.397	2.2072	-182.638
39.66	0	39.66	0															2.20682	151.47	2.20709	114.272	2.20713	-180.898
39.68	1	39.68	0															2.20675	150.72	2.20702	113.522	2.20705	-178.91
39.7	2	39.7	0															2.20667	151.22	2.20695	114.147	2.20698	-181.931
39.72	3	39.72	0.5															2.2066	151.595	2.20687	114.397	2.20691	-180.203
39.74	4	39.74	0.5															2.20653	153.22	2.2068	110.897	2.20683	-178.48
39.76	5	39.76	0.5															2.20645	155.345	2.20673	110.022	2.20676	-180.756
39.78	3	39.78	0.5															2.20638	154.845	2.20665	106.272	2.20669	-178.293
39.8	3	39.8	0.5															2.20631	156.095	2.20658	108.272	2.20661	-176.827
39.82	4	39.82	0.5															2.20623	155.97	2.20651	105.897	2.20654	-175.868
39.84	4	39.84	0.5															2.20616	155.72	2.20643	104.522	2.20647	-177.666
39.86	4	39.86	0.5															2.20609	156.47	2.20636	105.647	2.20639	-178.715
39.88	4	39.88	1															2.20601	159.095	2.20629	103.897	2.20632	-179.642
39.9	3	39.9	0.5															2.20594	158.595	2.20621	102.397	2.20625	-179.443
39.92	2	39.92	0.5															2.20587	158.345	2.20614	104.022	2.20617	-178.237
39.94	0	39.94	1															2.20579	161.845	2.20607	103.522	2.2061	-178.533
39.96	0	39.96	1															2.20572	159.345	2.20599	103.647	2.20603	-181.453
39.98	0	39.98	0.5															2.20565	159.595	2.20592	106.897	2.20595	-180.871
40	0	40	0															2.20557	161.72	2.20585	108.147	2.20588	-180.29
40.02	1	40.02	0.5															2.2055	159.47	2.20577	109.897	2.20581	-183.33
40.04	3	40.04	0															2.20543	159.345	2.2057	113.522	2.20573	-182.622
40.06	4	40.06	0															2.20535	157.095	2.20563	112.897	2.20566	-184.65
40.08	4	40.08	0															2.20528	156.47	2.20555	113.772	2.20559	-182.802
40.1	3	40.1	0.5															2.20521	155.47	2.20548	113.897	2.20552	-186.455
40.12	3	40.12	1															2.20513	156.595	2.20541	115.147	2.20544	-185.732
40.14	2	40.14	1															2.20506	155.345	2.20533	116.647	2.20537	-187.386
40.16	1	40.16	1															2.20499	158.095	2.20526	115.397	2.2053	-186.541
40.18	1	40.18	1															2.20492	157.47	2.20519	118.022	2.20522	-185.566
40.2	3	40.2	0.5															2.20484	159.72	2.20512	116.897	2.20515	-186.089
40.22	3	40.22	0															2.20477	156.845	2.20504	114.522	2.20508	-184.612
40.24	2	40.24	0															2.2047	157.095	2.20497	116.522	2.205	-184.506
40.26	3	40.26	0															2.20462	156.345	2.2049	116.897	2.20493	-183.15
40.28	2	40.28	0															2.20455	157.22	2.20482	116.647	2.20486	-181.037
40.3	2	40.3	0.5															2.20448	155.72	2.20475	116.397	2.20478	-176.548
40.32	2	40.32	0.5															2.2044	156.47	2.20468	117.772	2.20471	-179.057
40.34	2	40.34	0.5															2.20433	156.095	2.2046	118.897	2.20464	-176.942
40.36	2	40.36	0.5															2.20426	159.345	2.20453	117.397	2.20457	-175.825
40.38	2	40.38	0															2.20418	157.97	2.20446	116.022	2.20449	-176.961
40.4	0	40.4	0.5															2.20411	156.97	2.20438	118.272	2.20442	-176.344
40.42	0	40.42	0.5															2.20404	157.97	2.20431	120.147	2.20434	-176.103
40.44	1	40.44	1															2.20396	155.095	2.20424	118.272	2.20427	-174.111
40.46	1	40.46	1															2.20389	156.72	2.20417	118.397	2.2042	-173.747
40.48	3	40.48	1															2.20382	153.97	2.20409	116.022	2.20413	-175.501
40.5	3	40.5	0.5															2.20375	155.845	2.20402	114.772	2.20405	-176.015
40.52	3	40.52	0.5															2.20367	154.345	2.20395	114.897	2.20398	-177.033
40.54	2	40.54	0															2.2036	151.345	2.20387	111.897	2.20391	-175.306
40.56	2	40.56	0															2.20353	150.095	2.2038	110.397	2.20383	-175.207
40.58	2	40.58	0.5															2.20345	151.47	2.20373	111.522	2.20376	-175.983
40.6	2	40.6	1															2.20338	149.72	2.20365	110.022	2.20369	-177.147
40.62	2	40.62	1															2.20331	148.72	2.20358	108.772	2.20361	-176.812
40.64	3	40.64	0.5															2.20323	148.095	2.20351	109.772	2.20354	-177.101
40.66	3	40.66	0															2.20316	146.845	2.20343	108.397	2.20347	-179.271
40.68	3	40.68	0.5															2.20309	147.095	2.20336	111.147	2.20339	-182.317
40.7	4	40.7	1															2.20302	145.095	2.20329	111.272	2.20332	-182.242
40.72	5	40.72	1															2.20294	144.97	2.20322	112.397	2.20325	-184.925
40.74	4	40.74	1.5															2.20287	145.845	2.20314	116.272	2.20318	-184.609
40.76	3	40.76	1.5															2.2028	141.97	2.20307	116.272	2.2031	-187.423
40.78	2	40.78	1															2.20272	144.095	2.203	120.147	2.20303	-185.982
40.8	2	40.8	0.5															2.20265	139.845	2.20292	121.147	2.20296	-186.664
40.82	0	40.82	0															2.20258	139.095	2.20285	122.397	2.20288	-186.843
40.84	1	40.84	0															2.2025	138.345	2.20278	122.772	2.20281	-189.766
40.86	2	40.86	0															2.20243	138.97	2.2027	124.647	2.20274	-187.562
40.88	2	40.88	0.5															2.20236	139.47	2.20263	125.897	2.20267	-190.98
40.9	2	40.9	0.5															2.20228	135.72	2.20256	126.272	2.20259	-192.763
40.92	2	40.92	0.5															2.20221	136.97	2.20248	125.272	2.20252	-191.672
40.94	2	40.94	2															2.20214	136.22	2.20241	127.522	2.20245	-195.576
40.96	2	40.96	3															2.20207	139.095	2.20234	127.772	2.20237	-194.725
40.98	0	40.98	3															2.20199	135.47	2.20227	129.522	2.2023	-197.746
41	1	41	3															2.20192	136.97	2.20219	129.897	2.20223	-199.013
41.02	2	41.02	2															2.20185	136.22	2.20212	132.897	2.20215	-198.275
41.04	3	41.04	1.5															2.20177	136.22	2.20205	131.147	2.20208	-200.905
41.06	3	41.06	0															2.2017	134.97	2.20197	133.397	2.20201	-200.787
41.08	3	41.08	0															2.20163	136.72	2.2019	131.522	2.20194	-203.791
41.1	3	41.1	0															2.20155	136.345	2.20183	130.772	2.20186	-205.052
41.12	3	41.12	0.5															2.20148	135.72	2.20175	134.272	2.20179	-205.812
41.14	2	41.14	0															2.20141	135.345	2.20168	134.522	2.20172	-206.826
41.16	3	41.16	1.5															2.20134	134.97	2.20161	133.772	2.20164	-208.092
41.18	4	41.18	3															2.20126	136.47	2.20154	132.522	2.20157	-206.858
41.2	4	41.2	3.5															2.20119	136.22	2.20146	130.147	2.2015	-207.628
41.22	4	41.22	3.5															2.20112	138.095	2.20139	132.522	2.20142	-208.649
41.24	2	41.24	3															2.20104	139.595	2.20132	130.022	2.20135	-209.797
41.26	2	41.26	2															2.20097	139.845	2.20125	131.647	2.20128	-210.318
41.28	2	41.28	1.5															2.2009	142.345	2.20117	132.147	2.20121	-213.216
41.3	1	41.3	0															2.20083	143.47	2.2011	131.772	2.20113	-213.74
41.32	0	41.32	0															2.20075	144.595	2.20103	130.272	2.20106	-213.514
41.34	2	41.34	0.5															2.20068	144.22	2.20095	128.772	2.20099	-213.299
41.36	2	41.36	1															2.20061	148.095	2.20088	124.772	2.20091	-212.957
41.38	2	41.38	1.5															2.20053	148.595	2.20081	124.772	2.20084	-212.992
41.4	1	41.4	1.5															2.20046	150.845	2.20073	121.147	2.20077	-213.267
41.42	2	41.42	2															2.20039	148.72	2.20066	120.897	2.2007	-211.181
41.44	2	41.44	1.5															2.20032	150.72	2.20059	120.272	2.20062	-213.718
41.46	1	41.46	2															2.20024	149.97	2.20052	118.147	2.20055	-210.889
41.48	0	41.48	2.5															2.20017	153.47	2.20044	115.022	2.20048	-214.438
41.5	0	41.5	2.5															2.2001	151.845	2.20037	115.647	2.2004	-217.485
41.52	0	41.52	3															2.20002	152.595	2.2003	114.897	2.20033	-217.912
41.54	1	41.54	3															2.19995	153.595	2.20023	114.772	2.20026	-219.716
41.56	1	41.56	2															2.19988	153.72	2.20015	115.147	2.20019	-218.776
41.58	2	41.58	1.5															2.19981	157.47	2.20008	116.272	2.20011	-217.707
41.6	2	41.6	1															2.19973	157.845	2.20001	116.272	2.20004	-215.261
41.62	1	41.62	1.5															2.19966	160.47	2.19993	114.522	2.19997	-214.441
41.64	1	41.64	1															2.19959	163.095	2.19986	115.272	2.19989	-214.495
41.66	0	41.66	0.5															2.19951	163.095	2.19979	111.522	2.19982	-214.683
41.68	1	41.68	0.5															2.19944	161.47	2.19971	110.022	2.19975	-213.62
41.7	1	41.7	0.5															2.19937	160.845	2.19964	110.647	2.19968	-214.933
41.72	1	41.72	0															2.1993	161.47	2.19957	108.897	2.1996	-213.745
41.74	1	41.74	0.5															2.19922	161.97	2.1995	109.147	2.19953	-211.433
41.76	0	41.76	1															2.19915	159.845	2.19942	106.772	2.19946	-209.622
41.78	0	41.78	2															2.19908	160.095	2.19935	103.897	2.19938	-210.68
41.8	0	41.8	2.5															2.19901	160.845	2.19928	102.647	2.19931	-206.988
41.82	0	41.82	3.5															2.19893	160.72	2.19921	99.6465	2.19924	-206.791
41.84	0	41.84	3.5															2.19886	162.72	2.19913	98.1465	2.19917	-205.594
41.86	0	41.86	3															2.19879	164.72	2.19906	97.1465	2.19909	-205.393
41.88	0	41.88	2															2.19871	165.97	2.19899	94.7715	2.19902	-204.814
41.9	1	41.9	1.5															2.19864	166.47	2.19891	90.2715	2.19895	-201.729
41.92	1	41.92	0.5															2.19857	166.22	2.19884	90.3965	2.19888	-202.266
41.94	1	41.94	0.5															2.1985	168.595	2.19877	86.7715	2.1988	-200.68
41.96	2	41.96	1															2.19842	167.47	2.1987	86.8965	2.19873	-198.46
41.98	1	41.98	1.5															2.19835	165.47	2.19862	83.5215	2.19866	-199.612
42	1	42	1.5															2.19828	164.095	2.19855	83.2715	2.19858	-197.763
42.02	1	42.02	1.5															2.19821	162.22	2.19848	82.2715	2.19851	-197.41
42.04	1	42.04	1.5															2.19813	162.22	2.19841	80.5215	2.19844	-197.049
42.06	1	42.06	1															2.19806	160.845	2.19833	78.8965	2.19837	-195.311
42.08	1	42.08	1.5															2.19799	157.47	2.19826	82.8965	2.19829	-198.197
42.1	1	42.1	2.5															2.19791	155.595	2.19819	81.8965	2.19822	-197.081
42.12	1	42.12	4															2.19784	155.095	2.19811	83.7715	2.19815	-199.457
42.14	0	42.14	3.5															2.19777	151.72	2.19804	86.3965	2.19807	-197.455
42.16	1	42.16	3.5															2.1977	150.595	2.19797	86.2715	2.198	-200.45
42.18	1	42.18	4															2.19762	151.595	2.1979	87.5215	2.19793	-197.061
42.2	0	42.2	2.5															2.19755	150.095	2.19782	86.3965	2.19786	-200.17
42.22	0	42.22	3															2.19748	150.22	2.19775	88.0215	2.19779	-199.15
42.24	0	42.24	3.5															2.1974	149.345	2.19768	88.5215	2.19771	-197.503
42.26	0	42.26	3.5															2.19733	150.22	2.1976	89.6465	2.19764	-197.105
42.28	1	42.28	3.5															2.19726	149.595	2.19753	88.3965	2.19757	-196.832
42.3	1	42.3	3.5															2.19719	148.095	2.19746	90.2715	2.19749	-198.802
42.32	1	42.32	4															2.19712	147.095	2.19739	91.8965	2.19742	-198.273
42.34	1	42.34	4															2.19704	144.845	2.19732	94.0215	2.19735	-196.233
42.36	1	42.36	2															2.19697	144.345	2.19724	93.3965	2.19728	-197.694
42.38	0	42.38	2.5															2.1969	142.47	2.19717	93.6465	2.1972	-195.276
42.4	0	42.4	2.5															2.19682	139.845	2.1971	96.0215	2.19713	-195.227
42.42	0	42.42	1.5															2.19675	137.595	2.19702	93.7715	2.19706	-194.548
42.44	0	42.44	0.5															2.19668	135.72	2.19695	94.1465	2.19699	-192.234
42.46	0	42.46	2															2.19661	134.22	2.19688	94.5215	2.19691	-189.669
42.48	1	42.48	3															2.19653	132.345	2.19681	93.7715	2.19684	-187.845
42.5	1	42.5	3															2.19646	132.97	2.19673	93.3965	2.19677	-187.137
42.52	1	42.52	3.5															2.19639	130.22	2.19666	94.3965	2.1967	-186.927
42.54	1	42.54	6															2.19632	127.72	2.19659	95.1465	2.19662	-187.713
42.56	1	42.56	6.5															2.19624	128.095	2.19652	96.5215	2.19655	-185.362
42.58	0	42.58	6.5															2.19617	123.22	2.19644	97.7715	2.19648	-185.261
42.6	0	42.6	6															2.1961	126.095	2.19637	97.8965	2.1964	-183.53
42.62	0	42.62	6															2.19603	123.345	2.1963	98.7715	2.19633	-184.548
42.64	2	42.64	5.5															2.19595	123.345	2.19623	99.7715	2.19626	-186.694
42.66	3	42.66	5															2.19588	122.845	2.19615	99.8965	2.19619	-184.714
42.68	3	42.68	5															2.19581	121.72	2.19608	100.647	2.19611	-185.604
42.7	3	42.7	6															2.19573	120.845	2.19601	103.022	2.19604	-185.993
42.72	2	42.72	4.5															2.19566	119.97	2.19593	101.397	2.19597	-188.756
42.74	1	42.74	5															2.19559	117.97	2.19586	101.647	2.1959	-187.762
42.76	0	42.76	5.5															2.19552	118.095	2.19579	99.5215	2.19582	-187.893
42.78	0	42.78	4.5															2.19544	117.345	2.19572	97.6465	2.19575	-189.019
42.8	0	42.8	4.5															2.19537	117.72	2.19564	95.7715	2.19568	-190.767
42.82	0	42.82	6															2.1953	116.095	2.19557	95.3965	2.19561	-191.012
42.84	1	42.84	6.5															2.19523	116.72	2.1955	93.7715	2.19553	-190.88
42.86	2	42.86	7															2.19516	116.22	2.19543	94.0215	2.19546	-191.997
42.88	2	42.88	6															2.19508	116.345	2.19536	92.6465	2.19539	-192.111
42.9	2	42.9	7															2.19501	118.595	2.19528	93.3965	2.19532	-195.352
42.92	2	42.92	7.5															2.19494	122.345	2.19521	93.0215	2.19524	-195.714
42.94	1	42.94	5.5															2.19487	122.095	2.19514	94.0215	2.19517	-195.079
42.96	0	42.96	4.5															2.19479	126.845	2.19507	94.0215	2.1951	-195.572
42.98	0	42.98	5.5															2.19472	128.345	2.19499	90.8965	2.19503	-197.078
43	0	43	5															2.19465	127.845	2.19492	88.5215	2.19495	-197.705
43.02	0	43.02	3															2.19457	132.345	2.19485	89.5215	2.19488	-198.463
43.04	0	43.04	3															2.1945	132.345	2.19477	88.5215	2.19481	-198.343
43.06	0	43.06	4.5															2.19443	133.22	2.1947	85.6465	2.19474	-197.727
43.08	0	43.08	5.5															2.19436	136.345	2.19463	85.1465	2.19466	-196.107
43.1	0	43.1	5															2.19428	134.72	2.19456	80.1465	2.19459	-194.366
43.12	0	43.12	6															2.19421	136.47	2.19448	81.0215	2.19452	-192.879
43.14	1	43.14	6.5															2.19414	136.47	2.19441	78.7715	2.19445	-192.64
43.16	1	43.16	6.5															2.19407	136.095	2.19434	77.5215	2.19437	-193.53
43.18	2	43.18	5															2.194	138.095	2.19427	75.2715	2.1943	-192.3
43.2	2	43.2	6.5															2.19392	136.47	2.1942	73.1465	2.19423	-191.947
43.22	2	43.22	8															2.19385	139.47	2.19412	73.1465	2.19416	-191.978
43.24	1	43.24	8.5															2.19378	135.845	2.19405	71.5215	2.19408	-191.634
43.26	1	43.26	8															2.19371	135.095	2.19398	71.0215	2.19401	-190.543
43.28	0	43.28	8.5															2.19363	136.22	2.19391	72.1465	2.19394	-191.215
43.3	0	43.3	8.5															2.19356	134.97	2.19383	70.2715	2.19387	-194.02
43.32	1	43.32	7.5															2.19349	134.845	2.19376	68.5215	2.1938	-193.948
43.34	1	43.34	5.5															2.19342	133.595	2.19369	69.2715	2.19372	-194.386
43.36	2	43.36	5.5															2.19334	132.97	2.19362	64.7715	2.19365	-194.076
43.38	2	43.38	5.5															2.19327	131.595	2.19354	66.8965	2.19358	-196.147
43.4	2	43.4	4.5															2.1932	132.22	2.19347	65.3965	2.19351	-196.098
43.42	2	43.42	3															2.19313	133.345	2.1934	64.7715	2.19343	-195.926
43.44	1	43.44	2															2.19305	131.845	2.19333	65.5215	2.19336	-195.264
43.46	0	43.46	3															2.19298	130.97	2.19325	65.0215	2.19329	-193.855
43.48	1	43.48	3.5															2.19291	133.22	2.19318	62.8965	2.19321	-194.074
43.5	2	43.5	3															2.19284	131.095	2.19311	63.0215	2.19314	-192.537
43.52	2	43.52	2.5															2.19277	133.345	2.19304	63.8965	2.19307	-192.507
43.54	2	43.54	4.5															2.19269	134.595	2.19297	60.7715	2.193	-190.98
43.56	3	43.56	6															2.19262	134.345	2.19289	63.0215	2.19293	-190.202
43.58	3	43.58	5.5															2.19255	131.97	2.19282	64.0215	2.19285	-187.918
43.6	2	43.6	5															2.19247	132.22	2.19275	65.0215	2.19278	-189.505
43.62	1	43.62	5.5															2.1924	131.095	2.19267	66.0215	2.19271	-192.338
43.64	1	43.64	5															2.19233	131.345	2.1926	68.0215	2.19264	-191.797
43.66	1	43.66	3															2.19226	127.97	2.19253	67.1465	2.19256	-194.875
43.68	0	43.68	1															2.19219	127.595	2.19246	71.7715	2.19249	-195.197
43.7	0	43.7	0.5															2.19211	126.72	2.19239	68.8965	2.19242	-197.518
43.72	0	43.72	1.5															2.19204	122.845	2.19231	71.8965	2.19235	-200.459
43.74	0	43.74	2															2.19197	121.595	2.19224	72.2715	2.19227	-202.154
43.76	1	43.76	3.5															2.1919	120.72	2.19217	72.3965	2.1922	-200.588
43.78	2	43.78	4.5															2.19182	120.72	2.1921	72.6465	2.19213	-201.519
43.8	1	43.8	4.5															2.19175	120.47	2.19202	73.5215	2.19206	-205.318
43.82	2	43.82	3.5															2.19168	122.345	2.19195	74.5215	2.19199	-204.119
43.84	3	43.84	2															2.19161	121.845	2.19188	74.5215	2.19191	-207.914
43.86	3	43.86	0.5															2.19154	119.845	2.19181	76.6465	2.19184	-210.209
43.88	3	43.88	0															2.19146	117.345	2.19173	75.1465	2.19177	-211.248
43.9	2	43.9	0															2.19139	117.47	2.19166	78.0215	2.1917	-213.532
43.92	2	43.92	0.5															2.19132	117.47	2.19159	76.3965	2.19162	-213.927
43.94	1	43.94	1															2.19125	113.72	2.19152	75.7715	2.19155	-212.319
43.96	0	43.96	1.5															2.19117	113.595	2.19145	74.5215	2.19148	-213.579
43.98	0	43.98	2															2.1911	113.22	2.19137	73.2715	2.19141	-211.705
44	0	44	2.5															2.19103	112.47	2.1913	72.2715	2.19134	-212.072
44.02	0	44.02	2															2.19096	109.72	2.19123	70.5215	2.19126	-211.432
44.04	1	44.04	1.5															2.19089	111.345	2.19116	68.7715	2.19119	-212.541
44.06	1	44.06	1															2.19081	109.22	2.19109	70.0215	2.19112	-211.262
44.08	1	44.08	0															2.19074	112.97	2.19101	68.1465	2.19105	-211.224
44.1	1	44.1	0.5															2.19067	107.845	2.19094	64.0215	2.19097	-211.055
44.12	1	44.12	1															2.1906	109.47	2.19087	64.6465	2.1909	-208.629
44.14	0	44.14	2															2.19052	107.595	2.1908	62.5215	2.19083	-207.324
44.16	0	44.16	2															2.19045	109.72	2.19072	62.7715	2.19076	-207.014
44.18	0	44.18	2															2.19038	107.845	2.19065	62.2715	2.19069	-203.948
44.2	1	44.2	1.5															2.19031	109.97	2.19058	63.1465	2.19061	-207.627
44.22	2	44.22	1															2.19023	110.095	2.19051	62.7715	2.19054	-206.057
44.24	1	44.24	0															2.19016	108.22	2.19043	63.0215	2.19047	-203.862
44.26	2	44.26	0															2.19009	109.47	2.19036	63.6465	2.1904	-204.032
44.28	2	44.28	1															2.19002	107.595	2.19029	64.1465	2.19032	-208.703
44.3	1	44.3	2															2.18995	109.095	2.19022	64.8965	2.19025	-208.494
44.32	1	44.32	2.5															2.18987	107.47	2.19015	65.1465	2.19018	-208.782
44.34	1	44.34	2.5															2.1898	110.22	2.19007	66.2715	2.19011	-210.565
44.36	1	44.36	2															2.18973	111.095	2.19	66.5215	2.19004	-209.725
44.38	1	44.38	1															2.18966	110.72	2.18993	68.1465	2.18996	-213.876
44.4	0	44.4	0.5															2.18959	112.345	2.18986	70.3965	2.18989	-211.53
44.42	2	44.42	2															2.18951	113.345	2.18979	73.2715	2.18982	-213.304
44.44	2	44.44	3															2.18944	115.095	2.18971	76.7715	2.18975	-212.575
44.46	3	44.46	4															2.18937	114.72	2.18964	80.3965	2.18967	-215.342
44.48	4	44.48	5															2.1893	116.595	2.18957	81.7715	2.1896	-214.359
44.5	3	44.5	5.5															2.18922	115.845	2.1895	85.5215	2.18953	-216.625
44.52	2	44.52	5															2.18915	114.72	2.18942	86.7715	2.18946	-214.637
44.54	1	44.54	4															2.18908	117.595	2.18935	86.8965	2.18939	-216.514
44.56	0	44.56	2.5															2.18901	120.595	2.18928	87.1465	2.18931	-215.019
44.58	1	44.58	2															2.18894	120.97	2.18921	88.7715	2.18924	-217.149
44.6	1	44.6	1															2.18886	119.845	2.18914	89.6465	2.18917	-218.151
44.62	1	44.62	0.5															2.18879	122.47	2.18906	90.2715	2.1891	-218.524
44.64	1	44.64	1.5															2.18872	123.97	2.18899	90.3965	2.18903	-220.272
44.66	1	44.66	3.5															2.18865	125.095	2.18892	93.1465	2.18895	-219.01
44.68	1	44.68	4.5															2.18858	125.345	2.18885	92.3965	2.18888	-217.256
44.7	0	44.7	4.5															2.1885	127.72	2.18878	94.5215	2.18881	-219.252
44.72	1	44.72	4															2.18843	126.595	2.1887	94.1465	2.18874	-220.996
44.74	2	44.74	2.5															2.18836	127.47	2.18863	96.2715	2.18866	-220.623
44.76	2	44.76	1.5															2.18829	126.22	2.18856	96.1465	2.18859	-222.992
44.78	1	44.78	0															2.18822	128.22	2.18849	95.1465	2.18852	-224.366
44.8	2	44.8	0															2.18814	132.47	2.18841	96.7715	2.18845	-223.496
44.82	3	44.82	0															2.18807	131.845	2.18834	98.6465	2.18838	-222.127
44.84	3	44.84	0.5															2.188	133.22	2.18827	100.897	2.18831	-221.887
44.86	2	44.86	0.5															2.18793	134.97	2.1882	98.1465	2.18823	-222.151
44.88	3	44.88	0.5															2.18785	135.47	2.18813	100.022	2.18816	-221.537
44.9	3	44.9	0.5															2.18778	136.845	2.18805	102.272	2.18809	-221.056
44.92	2	44.92	0.5															2.18771	135.97	2.18798	100.272	2.18802	-221.573
44.94	1	44.94	0															2.18764	139.22	2.18791	103.272	2.18795	-221.969
44.96	1	44.96	0															2.18757	139.47	2.18784	102.397	2.18787	-221.618
44.98	1	44.98	0.5															2.1875	143.095	2.18777	101.397	2.1878	-222.268
45	2	45	0.5															2.18742	147.72	2.1877	104.647	2.18773	-221.665
45.02	2	45.02	1															2.18735	149.22	2.18762	104.397	2.18766	-223.687
45.04	3	45.04	1															2.18728	148.47	2.18755	105.897	2.18758	-222.707
45.06	2	45.06	1															2.18721	149.47	2.18748	105.522	2.18751	-221.349
45.08	1	45.08	1															2.18714	150.97	2.18741	106.397	2.18744	-222.243
45.1	2	45.1	0.5															2.18706	148.845	2.18734	106.897	2.18737	-220.767
45.12	2	45.12	0.5															2.18699	152.095	2.18726	108.147	2.1873	-221.044
45.14	1	45.14	1															2.18692	150.22	2.18719	108.397	2.18723	-222.072
45.16	3	45.16	1															2.18685	151.97	2.18712	109.147	2.18715	-220.467
45.18	3	45.18	1															2.18678	150.345	2.18705	112.022	2.18708	-219.234
45.2	3	45.2	0.5															2.1867	150.47	2.18697	113.022	2.18701	-220.498
45.22	2	45.22	0.5															2.18663	149.845	2.1869	111.897	2.18694	-222.127
45.24	1	45.24	0															2.18656	148.72	2.18683	113.647	2.18687	-219.634
45.26	1	45.26	0															2.18649	148.095	2.18676	113.772	2.18679	-217.637
45.28	1	45.28	1															2.18642	149.095	2.18669	114.272	2.18672	-218.005
45.3	0	45.3	1															2.18634	151.72	2.18662	116.647	2.18665	-217.369
45.32	1	45.32	1															2.18627	150.345	2.18654	116.772	2.18658	-215.725
45.34	1	45.34	1															2.1862	151.595	2.18647	116.772	2.1865	-214.205
45.36	0	45.36	0															2.18613	152.345	2.1864	115.022	2.18643	-211.054
45.38	1	45.38	1															2.18606	152.72	2.18633	113.647	2.18636	-211.775
45.4	1	45.4	1															2.18598	152.345	2.18626	112.897	2.18629	-210.243
45.42	1	45.42	1.5															2.18591	153.47	2.18618	112.772	2.18622	-209.079
45.44	1	45.44	1.5															2.18584	153.97	2.18611	110.522	2.18615	-210.294
45.46	1	45.46	1															2.18577	153.345	2.18604	109.522	2.18607	-208.634
45.48	1	45.48	1.5															2.1857	158.72	2.18597	108.772	2.186	-211.219
45.5	1	45.5	1.5															2.18562	158.345	2.1859	107.647	2.18593	-209.054
45.52	1	45.52	1															2.18555	159.47	2.18582	104.772	2.18586	-209.014
45.54	1	45.54	1.5															2.18548	160.72	2.18575	105.272	2.18579	-207.606
45.56	1	45.56	2															2.18541	163.095	2.18568	104.272	2.18571	-205.433
45.58	2	45.58	2															2.18534	162.72	2.18561	103.147	2.18564	-203.008
45.6	3	45.6	1.5															2.18526	161.97	2.18554	102.772	2.18557	-203.457
45.62	4	45.62	1															2.18519	163.72	2.18547	101.022	2.1855	-202.776
45.64	4	45.64	1.5															2.18512	166.47	2.18539	100.897	2.18543	-201.967
45.66	3	45.66	1.5															2.18505	164.595	2.18532	100.522	2.18535	-200.912
45.68	2	45.68	1															2.18498	165.095	2.18525	101.147	2.18528	-203.478
45.7	1	45.7	1.5															2.18491	163.095	2.18518	98.6465	2.18521	-200.8
45.72	1	45.72	2															2.18483	163.72	2.18511	99.3965	2.18514	-199.995
45.74	0	45.74	1.5															2.18476	164.595	2.18503	100.022	2.18507	-200.313
45.76	1	45.76	2															2.18469	163.72	2.18496	101.147	2.185	-200.506
45.78	4	45.78	2															2.18462	162.845	2.18489	101.147	2.18492	-201.57
45.8	5	45.8	3															2.18455	161.72	2.18482	101.022	2.18485	-200.383
45.82	5	45.82	3															2.18447	162.095	2.18475	98.8965	2.18478	-200.94
45.84	5	45.84	2.5															2.1844	160.345	2.18467	96.8965	2.18471	-200.616
45.86	4	45.86	2.5															2.18433	159.97	2.1846	97.6465	2.18464	-199.289
45.88	3	45.88	2															2.18426	158.47	2.18453	96.3965	2.18457	-200.454
45.9	0	45.9	0.5															2.18419	159.845	2.18446	94.2715	2.18449	-198.112
45.92	0	45.92	1															2.18412	157.72	2.18439	95.7715	2.18442	-199.387
45.94	0	45.94	0															2.18404	155.095	2.18432	92.3965	2.18435	-200.783
45.96	1	45.96	0															2.18397	154.095	2.18424	93.0215	2.18428	-200.049
45.98	1	45.98	0															2.1839	153.47	2.18417	94.6465	2.18421	-202.188
46	2	46	0															2.18383	152.095	2.1841	93.5215	2.18413	-202.57
46.02	3	46.02	0															2.18376	152.345	2.18403	93.5215	2.18406	-203.194
46.04	4	46.04	0.5															2.18369	151.845	2.18396	93.6465	2.18399	-203.437
46.06	3	46.06	1.5															2.18361	151.095	2.18389	95.2715	2.18392	-201.796
46.08	3	46.08	1.5															2.18354	150.22	2.18381	95.3965	2.18385	-204.276
46.1	2	46.1	3															2.18347	150.845	2.18374	93.7715	2.18377	-203
46.12	1	46.12	3.5															2.1834	150.97	2.18367	93.2715	2.1837	-202.845
46.14	0	46.14	3.5															2.18333	151.22	2.1836	96.3965	2.18363	-204.056
46.16	0	46.16	3															2.18325	149.72	2.18353	94.6465	2.18356	-203.761
46.18	0	46.18	1.5															2.18318	148.595	2.18345	94.0215	2.18349	-207.089
46.2	0	46.2	1															2.18311	150.595	2.18338	95.1465	2.18342	-205.414
46.22	0	46.22	0.5															2.18304	151.845	2.18331	96.3965	2.18335	-207.105
46.24	1	46.24	0															2.18297	152.22	2.18324	95.0215	2.18327	-203.672
46.26	2	46.26	0.5															2.1829	150.97	2.18317	96.2715	2.1832	-201.492
46.28	3	46.28	0															2.18282	153.595	2.1831	97.3965	2.18313	-201.443
46.3	4	46.3	0.5															2.18275	151.97	2.18302	101.022	2.18306	-200.022
46.32	3	46.32	1															2.18268	153.345	2.18295	100.897	2.18299	-199.35
46.34	3	46.34	1															2.18261	154.845	2.18288	100.647	2.18291	-199.932
46.36	2	46.36	1															2.18254	154.345	2.18281	101.897	2.18284	-198.884
46.38	1	46.38	1															2.18247	155.47	2.18274	102.147	2.18277	-197.714
46.4	2	46.4	1															2.1824	151.345	2.18267	103.772	2.1827	-199.166
46.42	3	46.42	0.5															2.18232	151.345	2.18259	106.897	2.18263	-198.371
46.44	3	46.44	0															2.18225	150.72	2.18252	107.897	2.18256	-198.82
46.46	4	46.46	1															2.18218	148.595	2.18245	109.022	2.18248	-196.648
46.48	3	46.48	1															2.18211	149.72	2.18238	108.022	2.18241	-195.604
46.5	2	46.5	1															2.18204	146.47	2.18231	107.147	2.18234	-191.685
46.52	0	46.52	1															2.18196	146.345	2.18224	110.022	2.18227	-190.139
46.54	0	46.54	1															2.18189	143.345	2.18216	105.397	2.1822	-188.849
46.56	0	46.56	0.5															2.18182	142.345	2.18209	107.897	2.18213	-187.053
46.58	0	46.58	0															2.18175	139.97	2.18202	106.772	2.18205	-186.885
46.6	1	46.6	1															2.18168	139.845	2.18195	107.022	2.18198	-187.965
46.62	2	46.62	2															2.18161	138.47	2.18188	107.897	2.18191	-187.292
46.64	2	46.64	2															2.18153	139.345	2.18181	108.772	2.18184	-186.864
46.66	2	46.66	2															2.18146	134.47	2.18173	106.272	2.18177	-187.94
46.68	2	46.68	2															2.18139	134.97	2.18166	110.022	2.1817	-190.516
46.7	1	46.7	2															2.18132	137.47	2.18159	105.897	2.18162	-190.466
46.72	0	46.72	1.5															2.18125	135.97	2.18152	107.147	2.18155	-190.539
46.74	0	46.74	1.5															2.18118	137.595	2.18145	109.897	2.18148	-191.235
46.76	1	46.76	2															2.18111	138.095	2.18138	106.522	2.18141	-189.057
46.78	1	46.78	2.5															2.18103	137.845	2.18131	105.772	2.18134	-188.747
46.8	0	46.8	3															2.18096	137.22	2.18123	106.897	2.18127	-188.567
46.82	2	46.82	2.5															2.18089	138.095	2.18116	106.022	2.1812	-188.007
46.84	3	46.84	3															2.18082	136.72	2.18109	106.647	2.18112	-187.828
46.86	4	46.86	2.5															2.18075	136.345	2.18102	109.522	2.18105	-186.521
46.88	4	46.88	1.5															2.18068	135.97	2.18095	108.522	2.18098	-184.962
46.9	3	46.9	2															2.1806	134.845	2.18087	105.522	2.18091	-183.026
46.92	3	46.92	1															2.18053	134.095	2.1808	105.147	2.18084	-183.84
46.94	1	46.94	0.5															2.18046	132.47	2.18073	102.022	2.18077	-184.779
46.96	0	46.96	1.5															2.18039	131.47	2.18066	101.772	2.18069	-183.841
46.98	1	46.98	1.5															2.18032	131.845	2.18059	100.272	2.18062	-182.654
47	1	47	2															2.18025	132.345	2.18052	99.3965	2.18055	-185.719
47.02	1	47.02	1															2.18018	132.095	2.18045	99.5215	2.18048	-186.913
47.04	1	47.04	0.5															2.1801	131.345	2.18037	99.6465	2.18041	-187.481
47.06	2	47.06	1.5															2.18003	130.22	2.1803	99.6465	2.18034	-185.916
47.08	2	47.08	2															2.17996	131.845	2.18023	98.0215	2.18026	-188.605
47.1	1	47.1	1.5															2.17989	129.845	2.18016	96.0215	2.18019	-189.539
47.12	2	47.12	2															2.17982	129.345	2.18009	98.2715	2.18012	-190.725
47.14	2	47.14	2															2.17975	129.97	2.18002	95.6465	2.18005	-190.911
47.16	1	47.16	2.5															2.17967	129.095	2.17995	96.8965	2.17998	-192.595
47.18	1	47.18	1.5															2.1796	126.845	2.17987	96.0215	2.17991	-195.533
47.2	2	47.2	1.5															2.17953	127.47	2.1798	94.5215	2.17984	-195.345
47.22	3	47.22	1.5															2.17946	126.345	2.17973	93.0215	2.17976	-196.413
47.24	2	47.24	1.5															2.17939	125.595	2.17966	94.5215	2.17969	-196.479
47.26	3	47.26	1															2.17932	124.595	2.17959	93.7715	2.17962	-193.789
47.28	3	47.28	1															2.17925	125.845	2.17952	93.5215	2.17955	-194.098
47.3	2	47.3	1.5															2.17917	124.47	2.17944	90.0215	2.17948	-193.157
47.32	2	47.32	1.5															2.1791	124.72	2.17937	91.1465	2.17941	-192.964
47.34	1	47.34	1															2.17903	124.345	2.1793	87.7715	2.17934	-192.769
47.36	1	47.36	1.5															2.17896	124.47	2.17923	87.5215	2.17926	-191.948
47.38	2	47.38	1.5															2.17889	126.22	2.17916	89.5215	2.17919	-191.747
47.4	1	47.4	2.5															2.17882	125.97	2.17909	89.3965	2.17912	-192.292
47.42	2	47.42	3.5															2.17875	128.095	2.17902	88.7715	2.17905	-192.833
47.44	1	47.44	6															2.17867	126.22	2.17895	89.1465	2.17898	-192.365
47.46	1	47.46	7.5															2.1786	127.345	2.17887	89.8965	2.17891	-192.024
47.48	1	47.48	6.5															2.17853	127.595	2.1788	89.1465	2.17883	-191.553
47.5	0	47.5	5															2.17846	126.97	2.17873	90.5215	2.17876	-193.705
47.52	0	47.52	5.5															2.17839	127.095	2.17866	89.1465	2.17869	-192.731
47.54	0	47.54	4.5															2.17832	123.97	2.17859	89.3965	2.17862	-192.127
47.56	0	47.56	3															2.17825	124.095	2.17852	88.8965	2.17855	-194.019
47.58	1	47.58	1.5															2.17817	122.72	2.17844	88.6465	2.17848	-193.414
47.6	1	47.6	2.5															2.1781	120.47	2.17837	91.6465	2.17841	-193.686
47.62	1	47.62	2.5															2.17803	119.595	2.1783	91.2715	2.17834	-196.461
47.64	1	47.64	1.5															2.17796	118.72	2.17823	92.8965	2.17826	-198.488
47.66	1	47.66	1.5															2.17789	116.845	2.17816	94.1465	2.17819	-196.39
47.68	1	47.68	3															2.17782	117.595	2.17809	95.8965	2.17812	-197.049
47.7	0	47.7	3															2.17775	116.97	2.17802	93.5215	2.17805	-198.837
47.72	1	47.72	2.5															2.17767	115.345	2.17794	96.1465	2.17798	-198.495
47.74	0	47.74	1.5															2.1776	115.595	2.17787	97.6465	2.17791	-200.03
47.76	1	47.76	1.5															2.17753	113.72	2.1778	96.3965	2.17784	-199.823
47.78	1	47.78	1.5															2.17746	112.095	2.17773	99.1465	2.17776	-201.115
47.8	1	47.8	0.5															2.17739	110.97	2.17766	99.1465	2.17769	-200.905
47.82	1	47.82	0.5															2.17732	111.72	2.17759	101.647	2.17762	-202.449
47.84	1	47.84	1.5															2.17725	110.97	2.17752	100.897	2.17755	-200.863
47.86	1	47.86	3.5															2.17718	114.595	2.17745	103.022	2.17748	-202.152
47.88	3	47.88	4.5															2.1771	116.345	2.17737	103.647	2.17741	-201.698
47.9	3	47.9	4															2.17703	114.97	2.1773	106.147	2.17734	-204.237
47.92	4	47.92	5.5															2.17696	117.095	2.17723	104.772	2.17726	-205.654
47.94	4	47.94	6															2.17689	116.595	2.17716	104.647	2.17719	-207.198
47.96	4	47.96	5.5															2.17682	116.845	2.17709	105.772	2.17712	-209.875
47.98	3	47.98	3.5															2.17675	113.345	2.17702	106.647	2.17705	-211.043
48	1	48	3.5															2.17668	112.72	2.17695	107.397	2.17698	-211.085
48.02	0	48.02	4															2.1766	112.22	2.17687	107.772	2.17691	-211.247
48.04	1	48.04	3.5															2.17653	111.22	2.1768	109.147	2.17684	-208.905
48.06	0	48.06	4															2.17646	109.47	2.17673	107.522	2.17677	-210.812
48.08	2	48.08	6															2.17639	108.97	2.17666	108.397	2.17669	-209.22
48.1	4	48.1	7															2.17632	107.345	2.17659	110.522	2.17662	-208.867
48.12	4	48.12	7															2.17625	104.345	2.17652	110.272	2.17655	-207.768
48.14	5	48.14	6															2.17618	103.345	2.17645	113.897	2.17648	-206.291
48.16	6	48.16	6															2.17611	103.845	2.17638	117.272	2.17641	-206.559
48.18	5	48.18	4.5															2.17603	101.845	2.17631	115.772	2.17634	-203.703
48.2	4	48.2	5.5															2.17596	100.47	2.17623	118.147	2.17627	-204.216
48.22	2	48.22	5.5															2.17589	100.595	2.17616	118.397	2.1762	-204.106
48.24	1	48.24	6.5															2.17582	98.2196	2.17609	116.147	2.17612	-204.113
48.26	1	48.26	5.5															2.17575	94.3446	2.17602	117.147	2.17605	-204.49
48.28	0	48.28	5															2.17568	91.8446	2.17595	116.272	2.17598	-202.114
48.3	1	48.3	6															2.17561	93.7196	2.17588	118.647	2.17591	-203.23
48.32	1	48.32	4.5															2.17554	92.5946	2.17581	119.647	2.17584	-202.598
48.34	2	48.34	5															2.17546	94.0946	2.17573	118.397	2.17577	-201.715
48.36	2	48.36	7															2.17539	91.7196	2.17566	118.647	2.1757	-200.955
48.38	2	48.38	8.5															2.17532	89.2196	2.17559	118.272	2.17563	-201.448
48.4	1	48.4	10															2.17525	90.3446	2.17552	114.772	2.17555	-199.564
48.42	2	48.42	9															2.17518	88.2196	2.17545	118.147	2.17548	-198.556
48.44	3	48.44	9															2.17511	88.0946	2.17538	119.897	2.17541	-200.308
48.46	3	48.46	9.5															2.17504	90.5946	2.17531	117.647	2.17534	-200.925
48.48	3	48.48	7.5															2.17497	88.7196	2.17524	118.522	2.17527	-198.547
48.5	3	48.5	6.5															2.17489	87.2196	2.17516	119.522	2.1752	-199.798
48.52	2	48.52	6															2.17482	88.3446	2.17509	118.022	2.17513	-198.92
48.54	2	48.54	8															2.17475	86.3446	2.17502	122.772	2.17506	-198.789
48.56	1	48.56	9.5															2.17468	88.4696	2.17495	122.022	2.17498	-200.538
48.58	2	48.58	9															2.17461	87.5946	2.17488	122.272	2.17491	-201.037
48.6	3	48.6	10.5															2.17454	87.7196	2.17481	125.397	2.17484	-200.657
48.62	3	48.62	11.5															2.17447	87.7196	2.17474	124.772	2.17477	-203.277
48.64	3	48.64	10.5															2.1744	87.8446	2.17467	124.022	2.1747	-202.892
48.66	4	48.66	8															2.17433	88.4696	2.1746	124.397	2.17463	-205.005
48.68	4	48.68	6															2.17425	89.9696	2.17452	125.272	2.17456	-202.867
48.7	5	48.7	6															2.17418	89.8446	2.17445	124.647	2.17449	-202.98
48.72	4	48.72	6.5															2.17411	89.4696	2.17438	125.647	2.17442	-204.838
48.74	5	48.74	6.5															2.17404	92.2196	2.17431	127.522	2.17434	-207.193
48.76	5	48.76	10															2.17397	94.8446	2.17424	127.897	2.17427	-206.291
48.78	6	48.78	12															2.1739	98.4696	2.17417	127.272	2.1742	-208.142
48.8	5	48.8	12.5															2.17383	100.72	2.1741	128.522	2.17413	-209.244
48.82	5	48.82	12.5															2.17376	102.595	2.17403	129.647	2.17406	-211.841
48.84	5	48.84	12.5															2.17368	107.22	2.17395	129.397	2.17399	-211.188
48.86	5	48.86	13.5															2.17361	109.97	2.17388	129.897	2.17392	-213.656
48.88	3	48.88	13.5															2.17354	114.22	2.17381	133.272	2.17385	-214.249
48.9	2	48.9	11.5															2.17347	115.595	2.17374	132.647	2.17378	-212.964
48.92	4	48.92	13															2.1734	116.595	2.17367	132.897	2.1737	-212.93
48.94	6	48.94	14.5															2.17333	117.345	2.1736	132.022	2.17363	-212.266
48.96	5	48.96	14.5															2.17326	121.22	2.17353	131.772	2.17356	-210.97
48.98	4	48.98	14.5															2.17319	121.845	2.17346	132.897	2.17349	-210.284
49	5	49	15															2.17312	122.845	2.17339	128.147	2.17342	-211.348
49.02	6	49.02	17.5															2.17305	124.72	2.17332	128.272	2.17335	-209.523
49.04	4	49.04	17															2.17298	123.47	2.17324	126.772	2.17328	-211.317
49.06	4	49.06	15.5															2.1729	122.72	2.17317	125.772	2.17321	-209.858
49.08	6	49.08	18															2.17283	123.97	2.1731	123.772	2.17314	-208.258
49.1	7	49.1	18.5															2.17276	123.345	2.17303	123.522	2.17306	-206.903
49.12	7	49.12	19															2.17269	122.97	2.17296	119.772	2.17299	-206.414
49.14	7	49.14	19.5															2.17262	121.095	2.17289	119.147	2.17292	-204.79
49.16	8	49.16	21															2.17255	121.22	2.17282	116.647	2.17285	-203.166
49.18	11	49.18	26.5															2.17248	118.97	2.17275	115.147	2.17278	-205.034
49.2	11	49.2	30.5															2.17241	116.22	2.17268	114.522	2.17271	-202.023
49.22	8	49.22	32.5															2.17233	115.22	2.1726	110.022	2.17264	-201.753
49.24	9	49.24	35.5															2.17226	112.595	2.17253	106.897	2.17257	-201.103
49.26	8	49.26	35.5															2.17219	111.22	2.17246	104.772	2.1725	-199.942
49.28	7	49.28	32.5															2.17212	108.595	2.17239	99.8965	2.17243	-200.151
49.3	6	49.3	29															2.17205	107.97	2.17232	98.1465	2.17236	-199.98
49.32	6	49.32	27.5															2.17198	105.345	2.17225	96.2715	2.17228	-199.057
49.34	8	49.34	27.5															2.17191	105.595	2.17218	94.7715	2.17221	-199
49.36	8	49.36	27															2.17184	102.595	2.17211	92.6465	2.17214	-196.314
49.38	7	49.38	27.5															2.17177	102.22	2.17204	91.5215	2.17207	-196.62
49.4	7	49.4	32.5															2.1717	102.72	2.17197	90.0215	2.172	-196.044
49.42	7	49.42	36.5															2.17163	100.595	2.1719	88.0215	2.17193	-195.209
49.44	6	49.44	39															2.17155	100.97	2.17182	84.7715	2.17186	-194.994
49.46	7	49.46	45															2.17148	101.72	2.17175	86.0215	2.17179	-196.904
49.48	8	49.48	50															2.17141	103.72	2.17168	83.6465	2.17172	-196.31
49.5	10	49.5	56															2.17134	102.345	2.17161	81.7715	2.17164	-196.469
49.52	13	49.52	57															2.17127	101.345	2.17154	80.8965	2.17157	-190.253
49.54	14	49.54	56															2.1712	103.595	2.17147	81.7715	2.1715	-194.782
49.56	13	49.56	58															2.17113	103.97	2.1714	79.2715	2.17143	-194.187
49.58	13	49.58	59															2.17106	104.22	2.17133	81.5215	2.17136	-195.087
49.6	12	49.6	56															2.17099	105.22	2.17126	82.0215	2.17129	-195.113
49.62	11	49.62	57.5															2.17092	107.72	2.17119	83.2715	2.17122	-195.877
49.64	6	49.64	63.5															2.17084	108.47	2.17111	82.6465	2.17115	-196.384
49.66	7	49.66	70															2.17077	113.97	2.17104	82.1465	2.17108	-197.262
49.68	9	49.68	72															2.1707	113.47	2.17097	83.5215	2.17101	-198.76
49.7	11	49.7	71.5															2.17063	115.97	2.1709	83.2715	2.17094	-199.883
49.72	14	49.72	73															2.17056	118.845	2.17083	84.7715	2.17086	-201.007
49.74	16	49.74	79															2.17049	115.72	2.17076	84.5215	2.17079	-201.132
49.76	19	49.76	75.5															2.17042	118.97	2.17069	82.1465	2.17072	-201.758
49.78	20	49.78	75.5															2.17035	118.095	2.17062	85.0215	2.17065	-204.381
49.8	18	49.8	79.5															2.17028	118.72	2.17055	85.0215	2.17058	-206.629
49.82	19	49.82	85.5															2.17021	120.095	2.17048	83.6465	2.17051	-208.251
49.84	18	49.84	90															2.17014	119.72	2.17041	82.3965	2.17044	-206.115
49.86	21	49.86	94.5															2.17007	120.095	2.17034	84.7715	2.17037	-206.106
49.88	20	49.88	105															2.16999	121.47	2.17026	84.8965	2.1703	-207.849
49.9	17	49.9	117.5															2.16992	118.97	2.17019	85.8965	2.17023	-206.089
49.92	18	49.92	119.5															2.16985	118.22	2.17012	88.2715	2.17016	-207.449
49.94	19	49.94	123.5															2.16978	118.72	2.17005	87.5215	2.17008	-205.812
49.96	16	49.96	121															2.16971	117.47	2.16998	88.7715	2.17001	-207.045
49.98	14	49.98	122															2.16964	118.095	2.16991	91.3965	2.16994	-207.023
50	13	50	123.5															2.16957	118.095	2.16984	91.7715	2.16987	-205.872
50.02	16	50.02	128															2.1695	116.97	2.16977	92.8965	2.1698	-205.469
50.04	20	50.04	136.5															2.16943	116.22	2.1697	95.7715	2.16973	-205.324
50.06	19	50.06	146															2.16936	118.345	2.16963	97.3965	2.16966	-208.548
50.08	23	50.08	153															2.16929	117.345	2.16955	95.6465	2.16959	-206.648
50.1	26	50.1	164															2.16921	117.595	2.16948	97.6465	2.16952	-206.001
50.12	27	50.12	164															2.16914	116.97	2.16941	102.147	2.16945	-207.472
50.14	29	50.14	163															2.16907	119.845	2.16934	102.522	2.16938	-208.323
50.16	31	50.16	161															2.169	120.47	2.16927	102.397	2.16931	-206.8
50.18	33	50.18	158.5															2.16893	119.72	2.1692	105.022	2.16924	-206.275
50.2	40	50.2	159															2.16886	122.22	2.16913	103.397	2.16916	-209.502
50.22	40	50.22	165															2.16879	121.845	2.16906	100.647	2.16909	-209.225
50.24	42	50.24	167.5															2.16872	123.845	2.16899	102.397	2.16902	-207.074
50.26	48	50.26	172															2.16865	125.47	2.16892	102.647	2.16895	-205.79
50.28	53	50.28	173.5															2.16858	127.595	2.16885	104.022	2.16888	-206.633
50.3	53	50.3	172.5															2.16851	127.845	2.16878	103.397	2.16881	-204.216
50.32	54	50.32	168.5															2.16844	127.72	2.16871	101.897	2.16874	-205.922
50.34	50	50.34	169.5															2.16837	126.72	2.16864	103.397	2.16867	-204.498
50.36	54	50.36	172.5															2.1683	125.47	2.16856	101.647	2.1686	-203.446
50.38	52	50.38	178															2.16822	124.47	2.16849	100.897	2.16853	-204.275
50.4	52	50.4	178															2.16815	122.845	2.16842	97.0215	2.16846	-204.474
50.42	54	50.42	182															2.16808	124.22	2.16835	99.6465	2.16838	-203.794
50.44	60	50.44	189.5															2.16801	121.97	2.16828	100.022	2.16832	-204.738
50.46	67	50.46	184.5															2.16794	120.845	2.16821	96.0215	2.16824	-201.429
50.48	76	50.48	183															2.16787	122.095	2.16814	98.8965	2.16817	-202.247
50.5	79	50.5	182															2.1678	120.97	2.16807	96.2715	2.1681	-203.186
50.52	86	50.52	177															2.16773	119.845	2.168	94.2715	2.16803	-201.5
50.54	91	50.54	175.5															2.16766	120.095	2.16793	92.3965	2.16796	-199.685
50.56	89	50.56	171.5															2.16759	120.095	2.16786	94.2715	2.16789	-198.995
50.58	88	50.58	176															2.16752	121.845	2.16779	91.8965	2.16782	-197.562
50.6	89	50.6	178.5															2.16745	120.97	2.16772	92.8965	2.16775	-196.132
50.62	99	50.62	175															2.16738	121.595	2.16764	91.8965	2.16768	-192.452
50.64	106	50.64	179															2.1673	120.97	2.16757	94.0215	2.16761	-191.521
50.66	106	50.66	174.5															2.16723	121.72	2.1675	95.0215	2.16754	-190.336
50.68	110	50.68	170.5															2.16716	120.72	2.16743	97.3965	2.16747	-189.525
50.7	120	50.7	166.5															2.16709	122.845	2.16736	96.5215	2.16739	-188.589
50.72	120	50.72	163															2.16702	120.72	2.16729	99.2715	2.16732	-189.526
50.74	130	50.74	161.5															2.16695	124.595	2.16722	98.6465	2.16725	-189.46
50.76	136	50.76	157															2.16688	127.345	2.16715	98.3965	2.16718	-193.261
50.78	145	50.78	154.5															2.16681	129.095	2.16708	100.647	2.16711	-193.809
50.8	152	50.8	151.5															2.16674	129.72	2.16701	98.5215	2.16704	-193.732
50.82	154	50.82	147.5															2.16667	127.595	2.16694	101.897	2.16697	-191.522
50.84	156	50.84	145.5															2.1666	130.97	2.16687	103.522	2.1669	-192.933
50.86	158	50.86	142															2.16653	130.345	2.1668	106.272	2.16683	-190.21
50.88	155	50.88	140.5															2.16646	131.345	2.16673	108.147	2.16676	-192.24
50.9	155	50.9	137.5															2.16639	131.345	2.16666	109.897	2.16669	-191.021
50.92	147	50.92	134.5															2.16632	133.345	2.16658	111.022	2.16662	-193.794
50.94	138	50.94	130															2.16624	134.97	2.16651	114.772	2.16655	-194.817
50.96	133	50.96	125.5															2.16617	133.595	2.16644	114.397	2.16648	-193.465
50.98	128	50.98	123.5															2.1661	136.095	2.16637	119.772	2.16641	-197.24
51	122	51	119															2.16603	136.095	2.1663	117.522	2.16634	-198.393
51.02	120	51.02	114.5															2.16596	139.845	2.16623	121.147	2.16627	-200.67
51.04	119	51.04	112.5															2.16589	142.595	2.16616	120.647	2.1662	-201.444
51.06	113	51.06	111															2.16582	143.97	2.16609	125.397	2.16612	-205.843
51.08	105	51.08	108															2.16575	146.845	2.16602	127.522	2.16605	-207.871
51.1	98	51.1	103															2.16568	149.345	2.16595	128.772	2.16598	-212.021
51.12	93	51.12	96															2.16561	151.095	2.16588	130.022	2.16591	-211.797
51.14	86	51.14	89															2.16554	151.97	2.16581	133.147	2.16584	-215.693
51.16	72	51.16	82.5															2.16547	150.72	2.16574	133.897	2.16577	-216.339
51.18	64	51.18	75															2.1654	153.345	2.16567	134.022	2.1657	-216.483
51.2	58	51.2	73															2.16533	152.845	2.1656	133.397	2.16563	-216.621
51.22	47	51.22	75															2.16526	153.97	2.16553	134.772	2.16556	-219.766
51.24	42	51.24	76.5															2.16519	153.97	2.16546	132.647	2.16549	-219.285
51.26	39	51.26	78															2.16512	153.47	2.16539	130.772	2.16542	-218.932
51.28	41	51.28	78															2.16505	153.22	2.16531	130.647	2.16535	-220.825
51.3	44	51.3	75															2.16498	150.845	2.16524	131.022	2.16528	-222.464
51.32	37	51.32	73															2.1649	151.845	2.16517	127.897	2.16521	-224.977
51.34	35	51.34	64.5															2.16483	149.595	2.1651	127.647	2.16514	-226.119
51.36	31	51.36	58															2.16476	151.22	2.16503	125.397	2.16507	-226.386
51.38	26	51.38	52.5															2.16469	150.47	2.16496	123.022	2.16499	-227.028
51.4	25	51.4	47															2.16462	148.97	2.16489	120.022	2.16492	-230.298
51.42	23	51.42	42.5															2.16455	150.97	2.16482	119.522	2.16485	-233.815
51.44	24	51.44	41.5															2.16448	149.845	2.16475	120.647	2.16478	-231.452
51.46	28	51.46	36															2.16441	149.97	2.16468	117.147	2.16471	-233.587
51.48	23	51.48	36															2.16434	148.595	2.16461	117.397	2.16464	-233.968
51.5	23	51.5	36															2.16427	149.72	2.16454	116.772	2.16457	-238.724
51.52	20	51.52	33.5															2.1642	150.97	2.16447	118.647	2.1645	-239.474
51.54	19	51.54	33.5															2.16413	149.345	2.1644	116.772	2.16443	-240.224
51.56	18	51.56	33															2.16406	147.095	2.16433	116.897	2.16436	-242.346
51.58	16	51.58	35															2.16399	146.72	2.16426	116.522	2.16429	-242.094
51.6	11	51.6	36															2.16392	144.845	2.16419	117.397	2.16422	-241.595
51.62	13	51.62	33															2.16385	145.72	2.16412	115.897	2.16415	-238.848
51.64	11	51.64	31.5															2.16378	144.345	2.16405	114.272	2.16408	-240.472
51.66	11	51.66	31.5															2.16371	140.845	2.16398	113.647	2.16401	-240.222
51.68	10	51.68	28.5															2.16364	142.845	2.1639	117.022	2.16394	-238.604
51.7	8	51.7	26.5															2.16357	142.72	2.16383	116.772	2.16387	-237.358
51.72	9	51.72	28															2.1635	139.095	2.16376	116.397	2.1638	-234.995
51.74	9	51.74	27.5															2.16342	139.345	2.16369	115.522	2.16373	-235.004
51.76	8	51.76	26.5															2.16335	140.095	2.16362	115.272	2.16366	-234.135
51.78	9	51.78	25.5															2.16328	139.345	2.16355	113.272	2.16358	-232.893
51.8	10	51.8	23															2.16321	138.095	2.16348	113.647	2.16351	-232.522
51.82	11	51.82	20															2.16314	137.97	2.16341	116.272	2.16344	-233.402
51.84	12	51.84	19															2.16307	136.595	2.16334	115.647	2.16337	-232.904
51.86	12	51.86	13.5															2.163	135.845	2.16327	117.647	2.1633	-233.895
51.88	11	51.88	15															2.16293	134.72	2.1632	118.272	2.16323	-230.136
51.9	11	51.9	12.5															2.16286	133.595	2.16313	116.897	2.16316	-229.744
51.92	7	51.92	12.5															2.16279	129.595	2.16306	118.522	2.16309	-228.229
51.94	6	51.94	15															2.16272	129.595	2.16299	116.397	2.16302	-228.571
51.96	4	51.96	16															2.16265	129.845	2.16292	117.147	2.16295	-228.034
51.98	2	51.98	14.5															2.16258	129.595	2.16285	117.272	2.16288	-226.863
52	2	52	15															2.16251	128.97	2.16278	118.522	2.16281	-224.301
52.02	2	52.02	11.5															2.16244	130.345	2.16271	119.022	2.16274	-221.109
52.04	1	52.04	12.5															2.16237	129.095	2.16264	118.397	2.16267	-217.28
52.06	3	52.06	10.5															2.1623	128.47	2.16257	117.272	2.1626	-216.939
52.08	4	52.08	8.5															2.16223	128.095	2.1625	117.647	2.16253	-214.722
52.1	5	52.1	10															2.16216	129.095	2.16243	119.147	2.16246	-210.998
52.12	6	52.12	11															2.16209	129.97	2.16235	119.397	2.16239	-209.024
52.14	7	52.14	9.5															2.16202	128.845	2.16228	119.522	2.16232	-206.914
52.16	6	52.16	8.5															2.16195	126.97	2.16222	121.147	2.16225	-205.428
52.18	5	52.18	8.5															2.16188	129.72	2.16214	121.772	2.16218	-202.686
52.2	3	52.2	8.5															2.16181	127.47	2.16207	119.647	2.16211	-198.565
52.22	2	52.22	8.5															2.16174	128.595	2.162	121.022	2.16204	-196.19
52.24	2	52.24	7															2.16167	127.595	2.16193	122.647	2.16197	-193.561
52.26	0	52.26	7.5															2.1616	128.47	2.16186	124.147	2.1619	-192.433
52.28	1	52.28	8															2.16152	128.845	2.16179	122.647	2.16183	-189.552
52.3	2	52.3	7															2.16145	127.72	2.16172	122.897	2.16176	-189.167
52.32	3	52.32	5.5															2.16138	128.72	2.16165	124.147	2.16168	-187.039
52.34	4	52.34	5.5															2.16131	131.345	2.16158	123.647	2.16161	-186.775
52.36	4	52.36	5.5															2.16124	129.97	2.16151	124.397	2.16154	-184.76
52.38	3	52.38	7.5															2.16117	128.47	2.16144	126.647	2.16147	-182.001
52.4	3	52.4	7.5															2.1611	130.095	2.16137	126.647	2.1614	-180.364
52.42	1	52.42	6															2.16103	129.345	2.1613	129.772	2.16133	-179.596
52.44	1	52.44	5.5															2.16096	131.095	2.16123	129.272	2.16126	-178.454
52.46	0	52.46	3															2.16089	129.095	2.16116	130.397	2.16119	-175.935
52.48	0	52.48	2															2.16082	129.72	2.16109	132.647	2.16112	-175.788
52.5	1	52.5	2															2.16075	131.595	2.16102	130.272	2.16105	-174.518
52.52	1	52.52	2.5															2.16068	129.97	2.16095	132.022	2.16098	-174.99
52.54	1	52.54	3.5															2.16061	131.47	2.16088	133.522	2.16091	-172.839
52.56	2	52.56	4															2.16054	130.345	2.16081	135.397	2.16084	-172.186
52.58	2	52.58	4															2.16047	132.47	2.16074	133.897	2.16077	-169.654
52.6	2	52.6	4.5															2.1604	131.095	2.16067	132.397	2.1607	-169.243
52.62	1	52.62	4															2.16033	131.595	2.1606	134.022	2.16063	-170.085
52.64	1	52.64	1.5															2.16026	130.595	2.16053	132.272	2.16056	-169.549
52.66	1	52.66	3.5															2.16019	131.47	2.16046	131.897	2.16049	-167.893
52.68	1	52.68	4															2.16012	132.47	2.16039	131.897	2.16042	-168.981
52.7	0	52.7	4															2.16005	131.22	2.16032	131.647	2.16035	-167.823
52.72	1	52.72	4.5															2.15998	132.72	2.16025	130.147	2.16028	-168.161
52.74	2	52.74	3.5															2.15991	130.97	2.16018	128.272	2.16021	-166.872
52.76	2	52.76	3.5															2.15984	132.47	2.16011	128.522	2.16014	-165.955
52.78	2	52.78	3															2.15977	133.47	2.16004	125.897	2.16007	-162.41
52.8	1	52.8	1															2.1597	131.845	2.15997	126.522	2.16	-164.997
52.82	1	52.82	3															2.15963	132.72	2.1599	128.022	2.15993	-166.584
52.84	1	52.84	4.5															2.15956	132.095	2.15983	128.397	2.15986	-164.668
52.86	0	52.86	5															2.15949	131.47	2.15976	129.522	2.15979	-167.999
52.88	0	52.88	6															2.15942	129.22	2.15969	130.772	2.15972	-166.704
52.9	0	52.9	5.5															2.15935	131.97	2.15962	128.397	2.15965	-169.776
52.92	0	52.92	5															2.15928	130.595	2.15955	126.772	2.15958	-171.717
52.94	0	52.94	4.5															2.15921	128.47	2.15948	125.647	2.15951	-172.032
52.96	0	52.96	3															2.15914	126.47	2.15941	126.022	2.15944	-173.349
52.98	1	52.98	1.5															2.15907	124.095	2.15933	126.647	2.15937	-174.039
53	1	53	1															2.159	124.345	2.15926	123.022	2.1593	-173.604
53.02	1	53.02	0.5															2.15893	123.22	2.15919	121.772	2.15923	-175.545
53.04	1	53.04	2															2.15886	120.22	2.15912	123.022	2.15916	-175.861
53.06	0	53.06	2															2.15879	120.595	2.15905	122.772	2.15909	-176.052
53.08	0	53.08	2															2.15872	116.095	2.15898	122.522	2.15902	-177.368
53.1	0	53.1	3															2.15864	113.845	2.15891	123.022	2.15895	-176.685
53.12	1	53.12	3.5															2.15857	112.095	2.15884	122.897	2.15888	-176.375
53.14	1	53.14	3.5															2.1585	109.845	2.15877	122.147	2.15881	-176.812
53.16	1	53.16	4															2.15843	111.72	2.1587	119.897	2.15874	-175.495
53.18	1	53.18	4.5															2.15836	111.345	2.15863	117.272	2.15867	-175.181
53.2	1	53.2	4															2.15829	112.97	2.15856	116.897	2.1586	-177.244
53.22	0	53.22	2.5															2.15822	112.97	2.15849	118.147	2.15853	-178.677
53.24	0	53.24	1															2.15815	111.595	2.15842	113.522	2.15846	-179.736
53.26	0	53.26	0															2.15808	112.595	2.15835	113.522	2.15839	-180.795
53.28	1	53.28	0															2.15801	111.845	2.15828	113.272	2.15832	-179.848
53.3	1	53.3	0															2.15794	110.845	2.15821	112.272	2.15825	-179.278
53.32	1	53.32	0.5															2.15787	109.97	2.15814	109.772	2.15818	-177.965
53.34	1	53.34	1															2.1578	109.095	2.15807	109.647	2.15811	-177.396
53.36	1	53.36	1.5															2.15773	106.845	2.158	108.897	2.15803	-177.322
53.38	1	53.38	2															2.15766	106.845	2.15793	106.772	2.15796	-176.876
53.4	0	53.4	2															2.15759	103.22	2.15786	107.897	2.15789	-175.432
53.42	1	53.42	2															2.15752	104.22	2.15779	107.397	2.15782	-175.987
53.44	1	53.44	2															2.15745	102.345	2.15772	106.147	2.15775	-175.416
53.46	1	53.46	1															2.15738	102.595	2.15765	106.897	2.15768	-176.345
53.48	1	53.48	1.5															2.15731	104.47	2.15758	105.272	2.15761	-173.902
53.5	1	53.5	1															2.15724	105.345	2.15751	106.022	2.15754	-173.839
53.52	0	53.52	1															2.15717	105.47	2.15744	107.397	2.15747	-175.648
53.54	1	53.54	1															2.1571	106.97	2.15737	108.022	2.1574	-174.585
53.56	1	53.56	1															2.15703	107.47	2.1573	107.022	2.15733	-175.022
53.58	1	53.58	1															2.15696	109.595	2.15723	108.147	2.15727	-176.082
53.6	0	53.6	1															2.15689	111.595	2.15716	108.397	2.1572	-175.268
53.62	0	53.62	0.5															2.15682	114.095	2.15709	110.897	2.15713	-176.826
53.64	0	53.64	1															2.15675	113.97	2.15702	108.022	2.15706	-177.511
53.66	0	53.66	1.5															2.15668	110.845	2.15695	110.772	2.15699	-179.943
53.68	0	53.68	1															2.15661	111.72	2.15688	112.272	2.15692	-177.626
53.7	0	53.7	1															2.15654	114.72	2.15681	114.022	2.15685	-175.187
53.72	0	53.72	1															2.15647	116.72	2.15674	113.897	2.15678	-174.628
53.74	0	53.74	1															2.1564	117.345	2.15667	113.647	2.15671	-175.687
53.76	0	53.76	1															2.15633	118.72	2.1566	114.397	2.15664	-175.495
53.78	0	53.78	1															2.15626	122.345	2.15653	112.022	2.15657	-176.677
53.8	1	53.8	0.5															2.15619	121.72	2.15646	114.272	2.1565	-176.482
53.82	0	53.82	0.5															2.15612	122.47	2.15639	115.147	2.15643	-178.031
53.84	0	53.84	0															2.15605	121.22	2.15632	116.897	2.15636	-180.206
53.86	0	53.86	0															2.15598	121.22	2.15625	112.522	2.15629	-182.002
53.88	0	53.88	0															2.15591	122.47	2.15618	115.272	2.15621	-184.799
53.9	0	53.9	0															2.15584	123.345	2.15611	114.647	2.15614	-185.719
53.92	0	53.92	0.5															2.15577	121.47	2.15604	116.522	2.15607	-187.759
53.94	0	53.94	1															2.1557	123.845	2.15597	115.772	2.156	-187.426
53.96	0	53.96	1.5															2.15563	121.845	2.1559	115.772	2.15593	-189.842
53.98	0	53.98	1.5															2.15556	125.47	2.15583	113.772	2.15586	-189.884
54	0	54	1															2.1555	125.22	2.15576	113.522	2.15579	-189.925
54.02	1	54.02	1.5															2.15543	127.095	2.15569	110.522	2.15573	-189.333
54.04	1	54.04	1															2.15536	128.845	2.15562	110.397	2.15566	-188.619
54.06	1	54.06	1															2.15529	131.095	2.15555	108.897	2.15559	-189.652
54.08	1	54.08	1															2.15522	134.72	2.15548	107.522	2.15552	-189.428
54.1	1	54.1	0.5															2.15515	133.345	2.15541	108.272	2.15545	-189.075
54.12	1	54.12	0.5															2.15508	134.47	2.15534	106.397	2.15538	-189.963
54.14	1	54.14	0.5															2.15501	138.345	2.15527	106.147	2.15531	-187.969
54.16	1	54.16	0															2.15494	137.095	2.1552	104.147	2.15524	-187.716
54.18	0	54.18	0															2.15487	137.97	2.15513	103.647	2.15517	-185.586
54.2	0	54.2	0.5															2.1548	139.72	2.15506	102.272	2.1551	-185.455
54.22	0	54.22	1															2.15473	138.97	2.15499	99.0215	2.15503	-184.939
54.24	0	54.24	1															2.15466	140.845	2.15492	96.0215	2.15496	-185.172
54.26	0	54.26	0.5															2.15459	140.47	2.15485	95.6465	2.15489	-183.399
54.28	1	54.28	1															2.15452	139.22	2.15478	92.2715	2.15482	-183.37
54.3	2	54.3	0.5															2.15445	140.97	2.15471	94.1465	2.15475	-183.961
54.32	2	54.32	0															2.15438	139.845	2.15464	91.1465	2.15468	-185.423
54.34	2	54.34	0															2.15431	138.595	2.15457	88.6465	2.15461	-184.382
54.36	2	54.36	0															2.15424	137.97	2.1545	88.6465	2.15454	-187.335
54.38	2	54.38	0															2.15417	137.47	2.15443	88.7715	2.15447	-189.794
54.4	1	54.4	0.5															2.1541	136.47	2.15436	88.2715	2.1544	-192.759
54.42	0	54.42	1.5															2.15403	135.095	2.15429	90.7715	2.15433	-194.591
54.44	1	54.44	2															2.15396	135.345	2.15422	90.6465	2.15426	-197.801
54.46	0	54.46	2															2.15389	134.22	2.15415	88.8965	2.15419	-199.76
54.48	0	54.48	2															2.15382	131.845	2.15408	88.0215	2.15412	-200.587
54.5	0	54.5	1															2.15375	129.845	2.15401	88.5215	2.15405	-201.664
54.52	0	54.52	0.5															2.15368	131.47	2.15395	87.7715	2.15398	-200.861
54.54	1	54.54	0															2.15361	128.47	2.15388	88.5215	2.15391	-202.177
54.56	1	54.56	0															2.15354	124.97	2.15381	87.8965	2.15384	-200.49
54.58	1	54.58	1															2.15347	125.47	2.15374	91.3965	2.15377	-203.67
54.6	2	54.6	1.5															2.1534	122.095	2.15367	93.3965	2.1537	-205.099
54.62	1	54.62	2															2.15333	121.845	2.1536	94.8965	2.15363	-205.025
54.64	1	54.64	2															2.15326	121.845	2.15353	98.5215	2.15356	-206.077
54.66	0	54.66	1.5															2.15319	118.345	2.15346	100.897	2.15349	-208.129
54.68	1	54.68	1															2.15312	117.845	2.15339	102.772	2.15342	-207.927
54.7	1	54.7	0															2.15305	115.095	2.15332	103.147	2.15335	-205.975
54.72	1	54.72	0															2.15298	113.47	2.15325	105.272	2.15328	-206.268
54.74	0	54.74	0															2.15291	113.595	2.15318	104.647	2.15321	-206.057
54.76	0	54.76	0															2.15284	111.72	2.15311	107.272	2.15314	-204.59
54.78	1	54.78	0															2.15277	108.845	2.15304	107.397	2.15307	-206.748
54.8	1	54.8	1															2.1527	109.595	2.15297	110.397	2.153	-208.649
54.82	1	54.82	2															2.15263	105.095	2.1529	112.147	2.15293	-208.418
54.84	1	54.84	2															2.15256	104.22	2.15283	113.647	2.15286	-207.685
54.86	0	54.86	2															2.15249	101.095	2.15276	113.647	2.15279	-206.947
54.88	0	54.88	2															2.15242	99.9696	2.15269	116.397	2.15272	-207.829
54.9	1	54.9	1															2.15235	98.0946	2.15262	117.397	2.15265	-207.217
54.92	2	54.92	0															2.15228	95.9696	2.15255	117.397	2.15258	-209.226
54.94	2	54.94	0															2.15221	95.9696	2.15248	117.897	2.15251	-207.235
54.96	2	54.96	0															2.15214	94.3446	2.15241	118.647	2.15244	-210.365
54.98	2	54.98	0															2.15207	92.5946	2.15234	120.897	2.15237	-210.87
55	1	55	0.5															2.152	92.3446	2.15227	120.147	2.15231	-210.754
55.02	0	55.02	0.5															2.15193	90.7196	2.1522	123.272	2.15224	-209.388
55.04	0	55.04	0															2.15186	92.0946	2.15213	125.522	2.15217	-210.648
55.06	0	55.06	0.5															2.15179	92.9696	2.15206	125.147	2.1521	-210.652
55.08	0	55.08	0.5															2.15173	91.8446	2.15199	127.522	2.15203	-209.774
55.1	1	55.1	1.5															2.15166	92.2196	2.15192	129.647	2.15196	-209.026
55.12	1	55.12	1.5															2.15159	93.7196	2.15185	133.147	2.15189	-209.777
55.14	1	55.14	2.5															2.15152	94.5946	2.15178	135.522	2.15182	-211.145
55.16	2	55.16	2.5															2.15145	93.5946	2.15171	137.397	2.15175	-211.64
55.18	2	55.18	2.5															2.15138	96.9696	2.15164	136.397	2.15168	-209.132
55.2	1	55.2	2.5															2.15131	93.7196	2.15157	134.022	2.15161	-209.88
55.22	1	55.22	3.5															2.15124	96.5946	2.1515	135.147	2.15154	-207.875
55.24	3	55.24	3															2.15117	94.2196	2.15144	135.772	2.15147	-208.245
55.26	3	55.26	3															2.1511	95.5946	2.15137	136.772	2.1514	-206.738
55.28	4	55.28	2															2.15103	95.9696	2.1513	134.897	2.15133	-206.982
55.3	3	55.3	2															2.15096	95.3446	2.15123	133.147	2.15126	-208.223
55.32	4	55.32	1															2.15089	94.8446	2.15116	133.897	2.15119	-209.462
55.34	3	55.34	0.5															2.15082	96.5946	2.15109	132.647	2.15112	-210.453
55.36	1	55.36	0.5															2.15075	96.5946	2.15102	132.022	2.15105	-208.195
55.38	0	55.38	0.5															2.15068	96.5946	2.15095	128.647	2.15098	-208.311
55.4	0	55.4	0.5															2.15061	94.7196	2.15088	125.897	2.15091	-207.684
55.42	0	55.42	0.5															2.15054	95.4696	2.15081	126.272	2.15084	-205.56
55.44	0	55.44	0															2.15047	95.3446	2.15074	127.397	2.15077	-205.689
55.46	0	55.46	0.5															2.1504	96.8446	2.15067	125.022	2.1507	-204.945
55.48	0	55.48	1.5															2.15033	96.5946	2.1506	125.272	2.15063	-204.709
55.5	1	55.5	2															2.15026	96.4696	2.15053	123.272	2.15056	-203.349
55.52	2	55.52	2															2.15019	98.5946	2.15046	123.772	2.15049	-201.366
55.54	2	55.54	1.5															2.15012	97.5946	2.15039	126.147	2.15042	-198.763
55.56	2	55.56	1.5															2.15006	98.8446	2.15032	126.147	2.15035	-195.783
55.58	2	55.58	0.5															2.14999	93.4696	2.15025	127.272	2.15028	-195.179
55.6	1	55.6	0															2.14992	94.7196	2.15018	124.397	2.15022	-193.955
55.62	1	55.62	0															2.14985	93.0946	2.15011	126.147	2.15015	-194.986
55.64	0	55.64	0															2.14978	92.9696	2.15004	126.397	2.15008	-193.888
55.66	1	55.66	0															2.14971	91.5946	2.14997	127.397	2.15001	-194.294
55.68	2	55.68	0															2.14964	92.3446	2.1499	127.397	2.14994	-193.952
55.7	3	55.7	0															2.14957	94.2196	2.14983	124.772	2.14987	-194.481
55.72	3	55.72	1															2.1495	92.3446	2.14976	126.522	2.1498	-195.011
55.74	2	55.74	2															2.14943	91.3446	2.1497	126.522	2.14973	-195.538
55.76	2	55.76	3															2.14936	92.2196	2.14963	126.272	2.14966	-195.309
55.78	2	55.78	2.5															2.14929	90.7196	2.14956	127.147	2.14959	-196.199
55.8	2	55.8	2.5															2.14922	92.5946	2.14949	128.147	2.14952	-197.593
55.82	2	55.82	2															2.14915	97.4696	2.14942	126.522	2.14945	-199.983
55.84	3	55.84	1															2.14908	96.5946	2.14935	127.647	2.14938	-198.995
55.86	2	55.86	0															2.14901	98.0946	2.14928	128.022	2.14931	-201.258
55.88	2	55.88	0.5															2.14894	97.8446	2.14921	126.772	2.14924	-204.519
55.9	2	55.9	0.5															2.14887	101.47	2.14914	124.897	2.14917	-206.532
55.92	3	55.92	0															2.1488	103.345	2.14907	122.647	2.1491	-204.545
55.94	2	55.94	0															2.14873	105.22	2.149	121.772	2.14903	-205.934
55.96	2	55.96	0															2.14866	106.095	2.14893	120.647	2.14896	-207.447
55.98	2	55.98	0															2.14859	106.47	2.14886	119.897	2.14889	-206.841
56	2	56	0															2.14852	109.22	2.14879	119.647	2.14882	-209.861
56.02	1	56.02	0															2.14846	108.595	2.14872	118.772	2.14876	-209.51
56.04	2	56.04	0															2.14839	108.97	2.14865	120.397	2.14869	-210.03
56.06	2	56.06	0															2.14832	108.97	2.14858	117.272	2.14862	-209.919
56.08	2	56.08	0															2.14825	108.72	2.14851	120.147	2.14855	-214.81
56.1	0	56.1	0															2.14818	108.22	2.14845	118.772	2.14848	-212.818
56.12	1	56.12	0															2.14811	110.97	2.14838	118.897	2.14841	-214.452
56.14	1	56.14	0															2.14804	112.47	2.14831	117.147	2.14834	-213.585
56.16	1	56.16	0															2.14797	113.72	2.14824	118.522	2.14827	-212.849
56.18	3	56.18	0.5															2.1479	113.72	2.14817	117.397	2.1482	-211.865
56.2	3	56.2	0.5															2.14783	113.845	2.1481	116.147	2.14813	-213.255
56.22	4	56.22	0.5															2.14776	116.845	2.14803	117.522	2.14806	-212.15
56.24	4	56.24	1															2.14769	116.72	2.14796	116.522	2.14799	-214.05
56.26	4	56.26	1															2.14762	120.595	2.14789	116.647	2.14792	-213.454
56.28	4	56.28	0.5															2.14755	122.345	2.14782	113.272	2.14785	-215.113
56.3	3	56.3	1.5															2.14748	123.47	2.14775	111.522	2.14778	-216.148
56.32	2	56.32	2.5															2.14742	127.595	2.14768	112.897	2.14771	-215.695
56.34	2	56.34	2.5															2.14735	128.97	2.14761	110.647	2.14764	-216.746
56.36	1	56.36	2.5															2.14728	130.595	2.14754	110.772	2.14758	-216.8
56.38	1	56.38	1.5															2.14721	132.47	2.14747	110.022	2.14751	-214.987
56.4	2	56.4	1.5															2.14714	132.97	2.1474	110.272	2.14744	-216.299
56.42	2	56.42	0															2.14707	133.095	2.14733	110.647	2.14737	-212.37
56.44	2	56.44	0															2.147	134.595	2.14726	110.022	2.1473	-213.69
56.46	2	56.46	0.5															2.14693	137.095	2.1472	110.647	2.14723	-214.764
56.48	2	56.48	0															2.14686	137.72	2.14713	109.772	2.14716	-213.594
56.5	4	56.5	0.5															2.14679	137.22	2.14706	112.022	2.14709	-216.303
56.52	3	56.52	1															2.14672	139.095	2.14699	110.022	2.14702	-215.51
56.54	5	56.54	1															2.14665	140.97	2.14692	111.147	2.14695	-214.851
56.56	7	56.56	1															2.14658	142.97	2.14685	110.647	2.14688	-216.822
56.58	7	56.58	1															2.14651	143.72	2.14678	110.647	2.14681	-215.784
56.6	6	56.6	1															2.14644	146.47	2.14671	111.397	2.14674	-217.129
56.62	5	56.62	0.5															2.14637	148.595	2.14664	109.772	2.14667	-219.601
56.64	2	56.64	0															2.1463	150.095	2.14657	109.147	2.1466	-219.323
56.66	1	56.66	0															2.14624	152.47	2.1465	109.647	2.14654	-218.8
56.68	0	56.68	0.5															2.14617	151.345	2.14643	110.022	2.14647	-222.778
56.7	0	56.7	0.5															2.1461	152.095	2.14636	108.272	2.1464	-221.631
56.72	0	56.72	0.5															2.14603	153.595	2.14629	109.897	2.14633	-220.357
56.74	2	56.74	0.5															2.14596	151.22	2.14622	106.147	2.14626	-223.332
56.76	3	56.76	0.5															2.14589	154.47	2.14615	105.522	2.14619	-222.431
56.78	4	56.78	0.5															2.14582	151.97	2.14609	105.397	2.14612	-223.776
56.8	4	56.8	0															2.14575	152.345	2.14602	103.022	2.14605	-222.741
56.82	3	56.82	0.5															2.14568	150.47	2.14595	101.397	2.14598	-224.084
56.84	2	56.84	1															2.14561	148.345	2.14588	101.772	2.14591	-223.926
56.86	1	56.86	1.5															2.14554	148.72	2.14581	103.272	2.14584	-224.138
56.88	2	56.88	1.5															2.14547	146.47	2.14574	102.397	2.14577	-221.973
56.9	2	56.9	1.5															2.1454	144.595	2.14567	104.647	2.1457	-224.428
56.92	2	56.92	1.5															2.14534	144.345	2.1456	104.022	2.14563	-228.754
56.94	2	56.94	1															2.14527	140.72	2.14553	104.147	2.14556	-230.326
56.96	1	56.96	0															2.1452	138.72	2.14546	103.397	2.1455	-231.395
56.98	1	56.98	0															2.14513	138.345	2.14539	107.397	2.14543	-233.836
57	1	57	0															2.14506	135.97	2.14532	107.272	2.14536	-234.521
57.02	2	57.02	0															2.14499	135.72	2.14526	109.397	2.14529	-237.202
57.04	2	57.04	0															2.14492	132.345	2.14519	109.647	2.14522	-237.384
57.06	2	57.06	0.5															2.14485	130.22	2.14512	108.897	2.14515	-237.443
57.08	1	57.08	0															2.14478	130.345	2.14505	109.647	2.14508	-234.629
57.1	1	57.1	0															2.14471	126.345	2.14498	111.522	2.14501	-231.442
57.12	0	57.12	1.5															2.14464	125.72	2.14491	111.772	2.14494	-230.253
57.14	0	57.14	2.5															2.14457	124.47	2.14484	113.272	2.14487	-227.558
57.16	0	57.16	2.5															2.1445	121.595	2.14477	112.522	2.1448	-227.618
57.18	0	57.18	2.5															2.14444	119.97	2.1447	112.147	2.14473	-226.419
57.2	0	57.2	2															2.14437	121.095	2.14463	111.897	2.14466	-222.844
57.22	0	57.22	1															2.1443	118.345	2.14456	114.397	2.1446	-220.648
57.24	1	57.24	1															2.14423	119.97	2.14449	112.147	2.14453	-219.948
57.26	2	57.26	0.5															2.14416	118.97	2.14442	113.772	2.14446	-217.371
57.28	4	57.28	2															2.14409	117.345	2.14436	116.397	2.14439	-218.17
57.3	5	57.3	1.5															2.14402	118.47	2.14429	116.147	2.14432	-217.597
57.32	4	57.32	1.5															2.14395	116.97	2.14422	116.147	2.14425	-216.521
57.34	5	57.34	1															2.14388	117.97	2.14415	117.772	2.14418	-216.7
57.36	4	57.36	1.5															2.14381	117.47	2.14408	116.522	2.14411	-215.882
57.38	2	57.38	1															2.14374	115.095	2.14401	117.272	2.14404	-212.687
57.4	2	57.4	2															2.14367	114.845	2.14394	116.522	2.14397	-212.244
57.42	2	57.42	2.5															2.1436	113.72	2.14387	116.647	2.1439	-212.297
57.44	2	57.44	2															2.14354	113.345	2.1438	115.647	2.14384	-210.974
57.46	1	57.46	1.5															2.14347	114.595	2.14373	114.897	2.14377	-208.777
57.48	0	57.48	1															2.1434	116.845	2.14366	115.272	2.1437	-208.699
57.5	1	57.5	2															2.14333	112.72	2.14359	114.272	2.14363	-206.75
57.52	0	57.52	2.5															2.14326	114.595	2.14352	114.022	2.14356	-204.671
57.54	1	57.54	2.5															2.14319	113.47	2.14346	114.897	2.14349	-204.466
57.56	1	57.56	3															2.14312	114.095	2.14339	113.647	2.14342	-203.268
57.58	2	57.58	3															2.14305	113.97	2.14332	113.772	2.14335	-204.565
57.6	1	57.6	2.5															2.14298	114.72	2.14325	114.272	2.14328	-203.865
57.62	1	57.62	1															2.14291	116.095	2.14318	112.897	2.14321	-205.788
57.64	2	57.64	1															2.14284	118.345	2.14311	114.522	2.14314	-207.342
57.66	2	57.66	0.5															2.14277	118.845	2.14304	115.272	2.14307	-206.534
57.68	2	57.68	0															2.14271	120.47	2.14297	113.397	2.14301	-206.593
57.7	2	57.7	0															2.14264	122.095	2.1429	113.647	2.14294	-207.405
57.72	2	57.72	0															2.14257	123.22	2.14283	114.897	2.14287	-206.222
57.74	1	57.74	1.5															2.1425	126.22	2.14276	113.022	2.1428	-205.288
57.76	1	57.76	2.5															2.14243	129.97	2.1427	111.022	2.14273	-205.229
57.78	1	57.78	3															2.14236	129.22	2.14263	109.022	2.14266	-205.171
57.8	1	57.8	3															2.14229	129.47	2.14256	111.147	2.14259	-205.858
57.82	1	57.82	2															2.14222	129.845	2.14249	109.397	2.14252	-205.916
57.84	1	57.84	2.5															2.14215	130.97	2.14242	107.772	2.14245	-206.974
57.86	1	57.86	2.5															2.14208	133.22	2.14235	107.147	2.14238	-206.525
57.88	0	57.88	2.5															2.14201	133.47	2.14228	105.397	2.14231	-207.327
57.9	0	57.9	4.5															2.14195	132.345	2.14221	103.772	2.14224	-207.505
57.92	0	57.92	6															2.14188	131.345	2.14214	105.397	2.14218	-208.551
57.94	0	57.94	5.5															2.14181	130.345	2.14207	105.647	2.14211	-208.346
57.96	0	57.96	7															2.14174	133.095	2.14201	110.522	2.14204	-206.637
57.98	0	57.98	7.5															2.14167	133.095	2.14194	110.147	2.14197	-208.307
58	0	58	6.5															2.1416	133.345	2.14187	111.022	2.1419	-207.854
58.02	0	58.02	7															2.14153	133.22	2.1418	113.772	2.14183	-205.643
58.04	0	58.04	6.5															2.14146	133.095	2.14173	117.147	2.14176	-205.814
58.06	0	58.06	5.5															2.14139	131.97	2.14166	118.272	2.14169	-204.363
58.08	0	58.08	4															2.14133	132.095	2.14159	117.522	2.14162	-202.913
58.1	1	58.1	2															2.14126	130.845	2.14152	119.147	2.14155	-199.839
58.12	1	58.12	2															2.14119	131.47	2.14145	119.022	2.14149	-199.139
58.14	0	58.14	4.5															2.14112	130.595	2.14138	122.647	2.14142	-198.317
58.16	0	58.16	4.5															2.14105	130.22	2.14132	122.147	2.14135	-200.373
58.18	0	58.18	6															2.14098	130.47	2.14125	124.397	2.14128	-198.803
58.2	1	58.2	7															2.14091	130.345	2.14118	124.397	2.14121	-199.228
58.22	2	58.22	8.5															2.14084	131.845	2.14111	126.397	2.14114	-198.903
58.24	2	58.24	9.5															2.14077	130.345	2.14104	127.522	2.14107	-197.704
58.26	2	58.26	9.5															2.1407	128.47	2.14097	126.772	2.141	-199.88
58.28	2	58.28	9															2.14064	131.345	2.1409	126.397	2.14093	-200.679
58.3	1	58.3	10															2.14057	132.595	2.14083	124.772	2.14086	-200.606
58.32	0	58.32	10															2.1405	134.345	2.14076	125.772	2.1408	-200.663
58.34	0	58.34	8.5															2.14043	136.72	2.14069	125.522	2.14073	-202.091
58.36	0	58.36	8.5															2.14036	137.22	2.14062	125.522	2.14066	-203.271
58.38	0	58.38	9															2.14029	139.72	2.14056	124.647	2.14059	-202.204
58.4	0	58.4	10.5															2.14022	139.47	2.14049	126.772	2.14052	-202.145
58.42	0	58.42	10.5															2.14015	142.595	2.14042	126.522	2.14045	-200.59
58.44	0	58.44	11.5															2.14008	144.72	2.14035	126.022	2.14038	-197.788
58.46	0	58.46	12.5															2.14002	147.72	2.14028	123.647	2.14031	-198.491
58.48	1	58.48	13															2.13995	147.72	2.14021	121.022	2.14025	-197.569
58.5	2	58.5	11.5															2.13988	149.595	2.14014	118.272	2.14018	-200.033
58.52	2	58.52	12															2.13981	151.47	2.14007	118.522	2.14011	-197.744
58.54	2	58.54	14.5															2.13974	151.845	2.14	115.022	2.14004	-196.457
58.56	2	58.56	17															2.13967	152.845	2.13994	112.772	2.13997	-198.926
58.58	2	58.58	18															2.1396	154.97	2.13987	112.397	2.1399	-197.894
58.6	1	58.6	21															2.13953	155.22	2.1398	108.897	2.13983	-197.752
58.62	1	58.62	23															2.13946	153.345	2.13973	106.272	2.13976	-198.113
58.64	1	58.64	24															2.13939	154.97	2.13966	106.647	2.13969	-196.722
58.66	2	58.66	25															2.13933	154.595	2.13959	106.522	2.13963	-195.586
58.68	1	58.68	25.5															2.13926	155.095	2.13952	107.147	2.13956	-196.207
58.7	1	58.7	29															2.13919	154.47	2.13945	107.772	2.13949	-198.207
58.72	0	58.72	29															2.13912	156.22	2.13938	108.772	2.13942	-198.712
58.74	1	58.74	27.5															2.13905	155.595	2.13932	110.147	2.13935	-197.718
58.76	3	58.76	26.5															2.13898	155.345	2.13925	111.022	2.13928	-197.357
58.78	3	58.78	26.5															2.13891	155.845	2.13918	110.647	2.13921	-195.875
58.8	3	58.8	27.5															2.13884	157.97	2.13911	112.397	2.13914	-197.648
58.82	3	58.82	26.5															2.13877	158.095	2.13904	109.272	2.13907	-195.548
58.84	2	58.84	26.5															2.13871	158.47	2.13897	109.147	2.13901	-195.576
58.86	0	58.86	28															2.13864	159.095	2.1389	110.522	2.13894	-193.104
58.88	0	58.88	27.5															2.13857	162.845	2.13883	111.022	2.13887	-190.381
58.9	0	58.9	28															2.1385	163.095	2.13876	111.522	2.1388	-192.276
58.92	1	58.92	33															2.13843	163.22	2.1387	111.772	2.13873	-190.794
58.94	0	58.94	35															2.13836	164.22	2.13863	111.147	2.13866	-188.564
58.96	1	58.96	37.5															2.13829	165.47	2.13856	110.397	2.13859	-187.084
58.98	2	58.98	37.5															2.13822	164.22	2.13849	109.647	2.13852	-186.223
59	3	59	39.5															2.13816	162.595	2.13842	109.147	2.13845	-187.618
59.02	4	59.02	41.5															2.13809	164.97	2.13835	110.522	2.13839	-189.133
59.04	5	59.04	43															2.13802	165.72	2.13828	106.647	2.13832	-186.648
59.06	6	59.06	46															2.13795	165.095	2.13822	106.272	2.13825	-189.404
59.08	5	59.08	49															2.13788	163.72	2.13815	105.897	2.13818	-190.04
59.1	5	59.1	48.5															2.13781	163.095	2.13808	103.397	2.13811	-192.303
59.12	5	59.12	51.5															2.13774	166.22	2.13801	105.772	2.13804	-196.058
59.14	3	59.14	50															2.13767	163.22	2.13794	105.647	2.13797	-196.817
59.16	3	59.16	49.5															2.13761	162.345	2.13787	103.522	2.1379	-199.069
59.18	6	59.18	51															2.13754	163.095	2.1378	105.022	2.13783	-200.695
59.2	6	59.2	50															2.13747	162.595	2.13773	103.022	2.13777	-202.937
59.22	6	59.22	51															2.1374	159.97	2.13767	100.647	2.1377	-203.554
59.24	6	59.24	49.5															2.13733	161.095	2.1376	102.647	2.13763	-206.162
59.26	5	59.26	54															2.13726	158.22	2.13753	99.3965	2.13756	-205.272
59.28	5	59.28	57															2.13719	154.97	2.13746	100.522	2.13749	-207.119
59.3	4	59.3	60															2.13712	154.22	2.13739	101.147	2.13742	-206.967
59.32	7	59.32	60.5															2.13706	151.845	2.13732	98.2715	2.13735	-204.687
59.34	10	59.34	66															2.13699	150.72	2.13725	98.8965	2.13728	-207.157
59.36	10	59.36	70.5															2.13692	149.095	2.13718	99.2715	2.13722	-206.621
59.38	8	59.38	73															2.13685	146.22	2.13712	99.5215	2.13715	-207.337
59.4	8	59.4	75															2.13678	144.72	2.13705	101.397	2.13708	-205.927
59.42	7	59.42	77															2.13671	143.595	2.13698	101.397	2.13701	-205.764
59.44	8	59.44	74															2.13664	143.845	2.13691	102.272	2.13694	-204.976
59.46	8	59.46	75															2.13658	139.47	2.13684	103.397	2.13687	-207.807
59.48	7	59.48	70.5															2.13651	139.72	2.13677	105.022	2.1368	-208.635
59.5	9	59.5	71.5															2.13644	135.97	2.1367	103.897	2.13674	-209.341
59.52	10	59.52	69.5															2.13637	135.97	2.13663	105.647	2.13667	-210.8
59.54	9	59.54	69															2.1363	132.345	2.13657	106.147	2.1366	-211.011
59.56	10	59.56	72															2.13623	130.72	2.1365	108.397	2.13653	-211.968
59.58	13	59.58	73															2.13616	128.22	2.13643	106.022	2.13646	-212.053
59.6	13	59.6	71.5															2.13609	130.47	2.13636	108.397	2.13639	-210.892
59.62	13	59.62	75															2.13603	128.345	2.13629	109.147	2.13632	-211.726
59.64	13	59.64	79.5															2.13596	128.095	2.13622	108.897	2.13625	-211.554
59.66	14	59.66	82															2.13589	126.97	2.13615	107.272	2.13619	-212.254
59.68	13	59.68	83.5															2.13582	129.22	2.13609	108.772	2.13612	-211.33
59.7	14	59.7	88															2.13575	127.47	2.13602	109.522	2.13605	-212.399
59.72	16	59.72	90															2.13568	130.095	2.13595	108.897	2.13598	-213.969
59.74	20	59.74	87.5															2.13561	129.845	2.13588	107.772	2.13591	-215.291
59.76	23	59.76	90															2.13555	131.97	2.13581	104.772	2.13584	-213.116
59.78	26	59.78	88.5															2.13548	132.47	2.13574	102.147	2.13577	-214.441
59.8	26	59.8	89															2.13541	135.595	2.13567	103.272	2.13571	-217.388
59.82	24	59.82	87															2.13534	136.095	2.1356	98.8965	2.13564	-216.337
59.84	26	59.84	89.5															2.13527	138.595	2.13553	97.3965	2.13557	-218.787
59.86	29	59.86	91															2.1352	139.47	2.13547	95.3965	2.1355	-219.74
59.88	30	59.88	94.5															2.13513	141.72	2.1354	91.1465	2.13543	-222.07
59.9	30	59.9	99															2.13506	143.095	2.13533	87.0215	2.13536	-223.776
59.92	29	59.92	104															2.135	143.72	2.13526	87.0215	2.13529	-225.61
59.94	28	59.94	100															2.13493	144.97	2.13519	85.1465	2.13523	-227.443
[truncated: 14,283 more rows]

## Sheet: Fig2
Fig2a						Fig2b			Fig2c						Fig2d
Temperature	CO2 Con.%	CH3OH Select.%	CO Select.%	CH4 Select.%	C2-40 Select.%	(1/T)*1000	ln()	error bar	Temperature	CO2 Con.%	CH3OH Select.%	CO Select.%	CH4 Select.%	C2-40 Select.%	(1/T)*1000	ln()	error bar
523	1.7	89.7	9.3	0.4	1.1	1.91205	-11.7005	-0.004724	523	1.5	93	5.9	1.2	0	1.91205	-11.5515	-0.057682
548	4.5	87.4	12	0.2	0.7	1.87617	-11.3343	0.008024	548	3.2	92.2	5.5	0.3	2	1.82482	-10.8008	0.120879
573	9.1	80.3	19.1	0.1	0.6	1.82482	-10.8397	-0.0033	573	4.5	91	4.5	0.4	4.3	1.7452	-10.4626	-0.063197

## Sheet: Fig3
Fig3a-3b								Fig3d																Fig3e																Fig3b
CO2+H2		CO2+H2→H2		CO2→H2		温度/K		30		100		150		175		200		250		275		300		30		100		150		175		200		250		275		300		30		100		150		175		200
0.09875	5.31e-12	0.95395	8.2764e-12	-59.3368	4.66056e-12	0.09875	303	649.893	0.00399	649.893	0.004472	649.893	0.004786	649.893	0.004971	649.893	0.008998	649.893	0.006972	649.893	0.002772	649.893	0.005376	649.893	0.005884	649.893	0.01926	649.893	0.000197	649.893	-5e-06	649.893	0	649.893	-0.000169	649.893	-3.8e-05	649.893	-4.1e-05	649.893	17.0282	649.893	15.4489	649.893	21.4054	649.893	17.6613	649.893	16.4521
0.543667	5.27e-12	1.34305	8.1282e-12	-58.6218	5.5653e-12	0.543667	303	650.857	0.004356	650.857	0.004832	650.857	0.004324	650.857	0.004917	650.857	0.007975	650.857	0.006669	650.857	0.002635	650.857	0.00566	650.857	0.005481	650.857	0.018257	650.857	0.000198	650.857	-5e-06	650.857	-5e-06	650.857	-0.000234	650.857	-5.1e-05	650.857	-2.9e-05	650.857	17.221	650.857	13.5129	650.857	16.8428	650.857	15.7137	650.857	19.8733
0.793667	5.28e-12	1.73213	8.3469e-12	-58.0339	5.47303e-12	0.793667	303	651.822	0.005157	651.822	0.005208	651.822	0.004629	651.822	0.004717	651.822	0.00689	651.822	0.006223	651.822	0.002995	651.822	0.005776	651.822	0.005188	651.822	0.017469	651.822	0.000165	651.822	0	651.822	-7e-06	651.822	-0.000271	651.822	-9.8e-05	651.822	-5.7e-05	651.822	20.6141	651.822	13.6215	651.822	14.9972	651.822	15.871	651.822	25.6094
1.0433	5.29e-12	2.17322	8.2036e-12	-57.4864	5.66895e-12	1.0433	303	652.786	0.006113	652.786	0.005415	652.786	0.00526	652.786	0.004501	652.786	0.006065	652.786	0.005906	652.786	0.0036	652.786	0.005845	652.786	0.005231	652.786	0.017399	652.786	0.000117	652.786	9e-06	652.786	-2e-06	652.786	-0.000246	652.786	-0.000145	652.786	-0.00011	652.786	21.3427	652.786	14.8861	652.786	14.2056	652.786	16.333	652.786	32.5521
1.29333	5.27e-12	2.59728	8.3711e-12	-56.8453	5.82919e-12	1.29333	303	653.75	0.006886	653.75	0.005553	653.75	0.005829	653.75	0.004247	653.75	0.005784	653.75	0.005729	653.75	0.00422	653.75	0.006064	653.75	0.005371	653.75	0.018021	653.75	7.7e-05	653.75	2.7e-05	653.75	0	653.75	-0.000173	653.75	-0.000164	653.75	-0.00017	653.75	16.9878	653.75	16.7189	653.75	14.0385	653.75	15.2992	653.75	34.0422
1.54333	5.31e-12	3.02137	7.8121e-12	-56.2223	5.85596e-12	1.54333	303	654.715	0.007402	654.715	0.005844	654.715	0.00626	654.715	0.003898	654.715	0.005914	654.715	0.005687	654.715	0.004801	654.715	0.006501	654.715	0.005372	654.715	0.01878	654.715	4.4e-05	654.715	2.1e-05	654.715	0	654.715	-0.000113	654.715	-0.000177	654.715	-0.00024	654.715	15.3255	654.715	19.3175	654.715	14.7769	654.715	14.2358	654.715	32.792
1.79333	5.29e-12	3.44545	8.2628e-12	-55.5992	6.38783e-12	1.79333	303	655.679	0.00746	655.679	0.006066	655.679	0.006418	655.679	0.003547	655.679	0.005808	655.679	0.005854	655.679	0.005293	655.679	0.006985	655.679	0.005479	655.679	0.019145	655.679	2.3e-05	655.679	5e-06	655.679	-3e-06	655.679	-8.4e-05	655.679	-0.000189	655.679	-0.000304	655.679	19.0003	655.679	22.5417	655.679	16.7944	655.679	15.1748	655.679	36.638
2.04333	5.28e-12	3.86953	7.933e-12	-54.9581	6.50934e-12	2.04333	303	656.643	0.006821	656.643	0.005743	656.643	0.006167	656.643	0.003273	656.643	0.005107	656.643	0.006247	656.643	0.005579	656.643	0.007171	656.643	0.006002	656.643	0.018893	656.643	2.3e-05	656.643	0	656.643	-1e-05	656.643	-6.6e-05	656.643	-0.000172	656.643	-0.000307	656.643	26.5327	656.643	23.3009	656.643	19.7527	656.643	18.1171	656.643	37.4243
2.29333	5.23e-12	4.29362	8.2813e-12	-54.3725	6.52683e-12	2.29333	303	657.607	0.005898	657.607	0.004988	657.607	0.005846	657.607	0.003013	657.607	0.0044	657.607	0.006675	657.607	0.005707	657.607	0.006966	657.607	0.006653	657.607	0.018019	657.607	3.6e-05	657.607	-2e-06	657.607	-2.8e-05	657.607	-4.5e-05	657.607	-0.000138	657.607	-0.000255	657.607	30.2118	657.607	20.6555	657.607	22.3589	657.607	20.5517	657.607	24.9444
2.54297	5.18e-12	4.7177	8.0493e-12	-53.7868	6.59863e-12	2.54297	303	658.571	0.005378	658.571	0.004352	658.571	0.005827	658.571	0.002747	658.571	0.004357	658.571	0.00682	658.571	0.005851	658.571	0.006703	658.571	0.006787	658.571	0.016815	658.571	4.1e-05	658.571	-2.8e-05	658.571	-7e-05	658.571	-3.2e-05	658.571	-0.000124	658.571	-0.000218	658.571	37.1127	658.571	18.9439	658.571	24.9476	658.571	21.3493	658.571	16.6085
2.79263	5.22e-12	5.14178	8.145e-12	-53.2011	6.59217e-12	2.79263	303	659.536	0.00535	659.536	0.004075	659.536	0.005901	659.536	0.002573	659.536	0.005005	659.536	0.006527	659.536	0.006008	659.536	0.006646	659.536	0.00631	659.536	0.015839	659.536	2.7e-05	659.536	-0.00011	659.536	-0.000119	659.536	-3.7e-05	659.536	-0.000136	659.536	-0.000228	659.536	61.8137	659.536	19.493	659.536	28.8902	659.536	22.664	659.536	14.2792
3.0423	5.16e-12	5.56587	7.8857e-12	-52.6155	6.79248e-12	3.0423	303	660.5	0.0053	660.5	0.004095	660.5	0.005689	660.5	0.00247	660.5	0.005822	660.5	0.006059	660.5	0.006043	660.5	0.006645	660.5	0.0057	660.5	0.01548	660.5	1.9e-05	660.5	-0.000198	660.5	-0.00011	660.5	-6.9e-05	660.5	-0.000156	660.5	-0.000254	660.5	70.1423	660.5	20.5277	660.5	32.6574	660.5	23.6149	660.5	14.8664
3.29233	5.24e-12	5.98995	7.9515e-12	-52.0299	6.72804e-12	3.29233	303	661.464	0.004923	661.464	0.004426	661.464	0.005448	661.464	0.002309	661.464	0.006268	661.464	0.005845	661.464	0.005979	661.464	0.006413	661.464	0.005436	661.464	0.0158	661.464	3.6e-05	661.464	-0.00018	661.464	-4.7e-05	661.464	-0.000135	661.464	-0.000187	661.464	-0.000241	661.464	44.4071	661.464	20.3678	661.464	34.292	661.464	22.3844	661.464	16.1961
3.54233	5.15e-12	6.41403	7.8101e-12	-51.4442	6.69347e-12	3.54233	303	662.428	0.004654	662.428	0.005139	662.428	0.005694	662.428	0.002212	662.428	0.006311	662.428	0.005924	662.428	0.00591	662.428	0.006004	662.428	0.006028	662.428	0.017125	662.428	0.000127	662.428	-6e-05	662.428	-1e-06	662.428	-0.000204	662.428	-0.00025	662.428	-0.000161	662.428	38.8641	662.428	20.2052	662.428	37.1988	662.428	22.2358	662.428	17.5458
3.79235	5.38e-12	6.83812	7.9349e-12	-50.8586	6.7272e-12	3.79235	303	663.393	0.004991	663.393	0.006006	663.393	0.006346	663.393	0.002526	663.393	0.006178	663.393	0.005883	663.393	0.005753	663.393	0.005708	663.393	0.008069	663.393	0.020029	663.393	0.000415	663.393	3e-06	663.393	3.2e-05	663.393	-0.000212	663.393	-0.000326	663.393	-6.2e-05	663.393	48.3021	663.393	21.3565	663.393	45.2358	663.393	26.8618	663.393	20.5484
4.04238	5.1e-12	7.24487	8.1083e-12	-50.273	6.79607e-12	4.04238	303	664.357	0.005702	664.357	0.006496	664.357	0.006754	664.357	0.003261	664.357	0.006019	664.357	0.005376	664.357	0.005405	664.357	0.005718	664.357	0.010998	664.357	0.023586	664.357	0.000891	664.357	0.000126	664.357	0.000141	664.357	-0.000152	664.357	-0.000351	664.357	-9e-06	664.357	64.5928	664.357	24.3855	664.357	60.9285	664.357	38.0347	664.357	27.5658
4.29242	5.06e-12	7.66897	8.1066e-12	-49.6873	6.72978e-12	4.29242	303	665.321	0.005876	665.321	0.006395	665.321	0.006614	665.321	0.003738	665.321	0.005855	665.321	0.004578	665.321	0.005006	665.321	0.006061	665.321	0.011994	665.321	0.024676	665.321	0.001081	665.321	0.000232	665.321	0.000197	665.321	-0.0001	665.321	-0.000326	665.321	-1e-06	665.321	85.1912	665.321	30.9401	665.321	89.8842	665.321	52.8299	665.321	40.133
4.54243	5.22e-12	8.09303	7.761e-12	-49.1017	6.83012e-12	4.54243	303	666.285	0.005247	666.285	0.006126	666.285	0.006323	666.285	0.003427	666.285	0.005766	666.285	0.004036	666.285	0.004771	666.285	0.006547	666.285	0.010159	666.285	0.022456	666.285	0.000767	666.285	0.000161	666.285	0.000127	666.285	-9.2e-05	666.285	-0.000292	666.285	-9e-06	666.285	88.8796	666.285	38.0593	666.285	114.091	666.285	63.2965	666.285	49.3789
4.79247	5.34e-12	8.51712	8.1885e-12	-48.5126	6.83334e-12	4.79247	303	667.25	0.00488	667.25	0.006266	667.25	0.006345	667.25	0.002953	667.25	0.005974	667.25	0.004291	667.25	0.00469	667.25	0.006665	667.25	0.00944	667.25	0.021231	667.25	0.000552	667.25	0.000112	667.25	7.9e-05	667.25	-9.6e-05	667.25	-0.000228	667.25	-4.1e-05	667.25	26.8782	667.25	25.3495	667.25	53.7396	667.25	42.0999	667.25	28.4118
5.0425	5.38e-12	8.9412	8.0523e-12	-48.0372	6.7003e-12	5.0425	303	668.214	0.005065	668.214	0.006307	668.214	0.006418	668.214	0.002882	668.214	0.006075	668.214	0.004668	668.214	0.004507	668.214	0.006464	668.214	0.009531	668.214	0.021451	668.214	0.000587	668.214	0.000125	668.214	7.9e-05	668.214	-9.5e-05	668.214	-0.000155	668.214	-5.4e-05	668.214	1.02404	668.214	6.83634	668.214	5.62625	668.214	11.8276	668.214	6.1729
5.29252	5.32e-12	9.36413	8.0784e-12	-47.5618	6.73075e-12	5.29252	303	669.178	0.00481	669.178	0.00578	669.178	0.006273	669.178	0.002903	669.178	0.00579	669.178	0.004092	669.178	0.004261	669.178	0.006819	669.178	0.007611	669.178	0.019529	669.178	0.00049	669.178	8.7e-05	669.178	5e-05	669.178	-9.3e-05	669.178	-0.00014	669.178	-5.1e-05	669.178	-0.071123	669.178	3.07036	669.178	0.524804	669.178	5.4835	669.178	2.47405
5.54255	5.39e-12	9.78822	8.0988e-12	-47.0864	6.81037e-12	5.54255	303	670.142	0.00469	670.142	0.005827	670.142	0.006294	670.142	0.002885	670.142	0.005916	670.142	0.003726	670.142	0.004156	670.142	0.007311	670.142	0.007909	670.142	0.019313	670.142	0.000465	670.142	0.000104	670.142	4.4e-05	670.142	-6.2e-05	670.142	-0.000124	670.142	-7.5e-05	670.142	0.068046	670.142	3.93385	670.142	0.67287	670.142	6.15808	670.142	3.36012
5.79255	5.4e-12	10.2123	7.8892e-12	-46.6109	6.8262e-12	5.79255	303	671.106	0.00456	671.106	0.006218	671.106	0.006214	671.106	0.002616	671.106	0.006096	671.106	0.003835	671.106	0.004032	671.106	0.007474	671.106	0.008486	671.106	0.01959	671.106	0.00038	671.106	0.000124	671.106	3.6e-05	671.106	-4.9e-05	671.106	-8.3e-05	671.106	-0.000128	671.106	1.97494	671.106	6.05315	671.106	1.8302	671.106	8.17653	671.106	5.77941
6.04255	5.22e-12	10.6364	8.0712e-12	-46.1355	6.93077e-12	6.04255	303	672.071	0.00411	672.071	0.006226	672.071	0.005832	672.071	0.002149	672.071	0.005894	672.071	0.004118	672.071	0.003709	672.071	0.007236	672.071	0.007314	672.071	0.01838	672.071	0.000185	672.071	6.9e-05	672.071	1.1e-05	672.071	-7e-05	672.071	-4.5e-05	672.071	-0.000203	672.071	7.12545	672.071	7.94222	672.071	3.61808	672.071	9.99989	672.071	8.64062
6.29258	5.19e-12	11.1325	7.99e-12	-45.6601	6.9077e-12	6.29258	303	673.035	0.003812	673.035	0.00593	673.035	0.005408	673.035	0.001713	673.035	0.005588	673.035	0.004487	673.035	0.003324	673.035	0.00654	673.035	0.006085	673.035	0.017018	673.035	7.8e-05	673.035	1.6e-05	673.035	1e-06	673.035	-0.0001	673.035	-2.5e-05	673.035	-0.000273	673.035	8.70695	673.035	8.10408	673.035	4.78652	673.035	9.90217	673.035	9.33265
6.54258	5.23e-12	11.6668	8.1653e-12	-45.1858	6.68338e-12	6.54258	303	673.999	0.003867	673.999	0.005752	673.999	0.005222	673.999	0.001396	673.999	0.005378	673.999	0.004868	673.999	0.003275	673.999	0.005769	673.999	0.005952	673.999	0.016438	673.999	6.4e-05	673.999	0	673.999	1.72707e-09	673.999	-0.000105	673.999	-2.7e-05	673.999	-0.000324	673.999	6.88999	673.999	7.40102	673.999	4.95698	673.999	8.9649	673.999	8.24736
6.7926	5.24e-12	12.2661	8.177e-12	-44.7104	6.85609e-12	6.7926	303	674.963	0.003908	674.963	0.005685	674.963	0.005119	674.963	0.001225	674.963	0.00504	674.963	0.005062	674.963	0.003849	674.963	0.005417	674.963	0.006285	674.963	0.016052	674.963	8.7e-05	674.963	-7e-06	674.963	0	674.963	-0.000104	674.963	-6e-05	674.963	-0.000354	674.963	5.61551	674.963	7.21969	674.963	5.35407	674.963	9.06266	674.963	7.70497
7.04263	5.3e-12	12.8517	7.9282e-12	-44.235	6.76781e-12	7.04263	303	675.928	0.003792	675.928	0.005468	675.928	0.004813	675.928	0.001234	675.928	0.004602	675.928	0.004944	675.928	0.004936	675.928	0.005512	675.928	0.006348	675.928	0.015556	675.928	0.000134	675.928	-3.3e-05	675.928	2e-06	675.928	-0.000117	675.928	-0.00012	675.928	-0.000351	675.928	4.24546	675.928	7.47757	675.928	6.32921	675.928	9.74269	675.928	7.73486
7.29267	5.24e-12	13.4374	7.8873e-12	-43.7596	6.9112e-12	7.29267	303	676.892	0.003986	676.892	0.005205	676.892	0.004506	676.892	0.001364	676.892	0.004623	676.892	0.00471	676.892	0.005959	676.892	0.005739	676.892	0.006283	676.892	0.015336	676.892	0.000222	676.892	-4.3e-05	676.892	1.1e-05	676.892	-0.000121	676.892	-0.000172	676.892	-0.000314	676.892	2.76437	676.892	7.32783	676.892	6.33941	676.892	8.50989	676.892	6.94961
7.54267	5.05e-12	14.023	7.7955e-12	-43.2842	6.70171e-12	7.54267	303	677.856	0.004812	677.856	0.005223	677.856	0.00461	677.856	0.001499	677.856	0.005396	677.856	0.004672	677.856	0.006332	677.856	0.005909	677.856	0.006305	677.856	0.015282	677.856	0.000296	677.856	-1.7e-05	677.856	2e-05	677.856	-9.6e-05	677.856	-0.000194	677.856	-0.000277	677.856	2.21431	677.856	7.05093	677.856	5.27325	677.856	6.33569	677.856	5.75066
7.79268	5.29e-12	14.6086	8.0834e-12	-42.8088	6.68084e-12	7.79268	303	678.82	0.005796	678.82	0.005558	678.82	0.005039	678.82	0.001638	678.82	0.006393	678.82	0.004928	678.82	0.005912	678.82	0.005981	678.82	0.006189	678.82	0.014855	678.82	0.000256	678.82	3.38317e-09	678.82	9e-06	678.82	-7.6e-05	678.82	-0.000198	678.82	-0.000262	678.82	2.74793	678.82	7.42366	678.82	4.69522	678.82	5.1959	678.82	5.25742
8.04272	5.13e-12	15.1943	7.7391e-12	-42.3334	6.61741e-12	8.04272	303	679.784	0.006041	679.784	0.006029	679.784	0.005191	679.784	0.001824	679.784	0.006781	679.784	0.005362	679.784	0.004985	679.784	0.005754	679.784	0.00595	679.784	0.014229	679.784	0.000159	679.784	1.7e-05	679.784	0	679.784	-9.9e-05	679.784	-0.000196	679.784	-0.000263	679.784	3.96917	679.784	8.1119	679.784	4.53628	679.784	4.90695	679.784	5.27124
8.29272	5.17e-12	15.7799	8.1217e-12	-41.8579	6.72718e-12	8.29272	303	680.749	0.005482	680.749	0.006574	680.749	0.004809	680.749	0.001936	680.749	0.006565	680.749	0.005786	680.749	0.004081	680.749	0.005114	680.749	0.005988	680.749	0.014092	680.749	0.000114	680.749	4.6e-05	680.749	0	680.749	-0.000168	680.749	-0.000203	680.749	-0.000275	680.749	4.5455	680.749	8.22762	680.749	4.23775	680.749	4.98942	680.749	5.15822
8.54272	5.14e-12	15.9649	7.8738e-12	-41.3825	6.63541e-12	8.54272	303	681.713	0.004828	681.713	0.007108	681.713	0.004355	681.713	0.001838	681.713	0.006276	681.713	0.006017	681.713	0.003574	681.713	0.004457	681.713	0.00629	681.713	0.014439	681.713	0.000109	681.713	4.5e-05	681.713	1e-06	681.713	-0.000201	681.713	-0.000235	681.713	-0.000304	681.713	4.83854	681.713	7.98549	681.713	3.97186	681.713	5.53919	681.713	5.07521
8.79272	5.33e-12	16.3539	7.7468e-12	-40.9071	6.64524e-12	8.79272	303	682.677	0.004496	682.677	0.007199	682.677	0.004256	682.677	0.001683	682.677	0.00593	682.677	0.005882	682.677	0.003488	682.677	0.004264	682.677	0.006336	682.677	0.014671	682.677	9.2e-05	682.677	1.5e-05	682.677	9e-06	682.677	-0.000138	682.677	-0.000277	682.677	-0.000339	682.677	6.36146	682.677	8.0372	682.677	4.1471	682.677	7.23885	682.677	5.74972
9.04272	5.11e-12	16.743	7.8996e-12	-40.4317	6.56478e-12	9.04272	303	683.641	0.004551	683.641	0.006563	683.641	0.004504	683.641	0.0017	683.641	0.005393	683.641	0.005462	683.641	0.003715	683.641	0.004542	683.641	0.005943	683.641	0.014637	683.641	6.1e-05	683.641	8.02206e-10	683.641	1e-05	683.641	-6.2e-05	683.641	-0.000286	683.641	-0.000363	683.641	7.75117	683.641	7.98977	683.641	4.50891	683.641	10.2226	683.641	7.34189
9.29275	5.19e-12	17.1321	7.9082e-12	-39.9563	6.51093e-12	9.29275	303	684.606	0.00505	684.606	0.005735	684.606	0.004867	684.606	0.001847	684.606	0.005071	684.606	0.005185	684.606	0.004242	684.606	0.004842	684.606	0.005531	684.606	0.014658	684.606	4.5e-05	684.606	-9e-06	684.606	1e-06	684.606	-3.7e-05	684.606	-0.000258	684.606	-0.000377	684.606	6.88534	684.606	7.59439	684.606	4.64675	684.606	11.9844	684.606	8.8341
9.54277	5.17e-12	17.5732	7.9326e-12	-39.4808	6.65457e-12	9.54277	303	685.57	0.005954	685.57	0.005381	685.57	0.005175	685.57	0.001871	685.57	0.005426	685.57	0.005379	685.57	0.005145	685.57	0.004829	685.57	0.005337	685.57	0.01471	685.57	4e-05	685.57	-2.8e-05	685.57	-9e-06	685.57	-4.8e-05	685.57	-0.000246	685.57	-0.000407	685.57	6.615	685.57	7.71007	685.57	5.0184	685.57	11.6477	685.57	9.66567
9.7928	5.31e-12	17.9973	8.041e-12	-39.0054	6.41062e-12	9.7928	303	686.534	0.006877	686.534	0.005544	686.534	0.005392	686.534	0.0017	686.534	0.006285	686.534	0.005913	686.534	0.006255	686.534	0.004659	686.534	0.005154	686.534	0.014507	686.534	3.2e-05	686.534	-5.6e-05	686.534	-7.3e-05	686.534	-6.7e-05	686.534	-0.000268	686.534	-0.000452	686.534	7.89875	686.534	8.89575	686.534	6.32838	686.534	11.6989	686.534	10.9228
10.0425	5.21e-12	18.4214	7.9447e-12	-38.53	6.63523e-12	10.0425	303	687.498	0.007275	687.498	0.005927	687.498	0.005604	687.498	0.001505	687.498	0.006923	687.498	0.006346	687.498	0.006986	687.498	0.004586	687.498	0.004855	687.498	0.014248	687.498	3e-05	687.498	-7.7e-05	687.498	-0.000191	687.498	-7.9e-05	687.498	-0.00028	687.498	-0.000471	687.498	8.56691	687.498	10.0887	687.498	8.21596	687.498	11.7536	687.498	12.1979
10.2925	5.16e-12	18.8454	8.059e-12	-38.0546	6.33477e-12	10.2925	303	688.463	0.007056	688.463	0.006421	688.463	0.005947	688.463	0.001365	688.463	0.006924	688.463	0.00637	688.463	0.006987	688.463	0.004639	688.463	0.004564	688.463	0.014313	688.463	5.6e-05	688.463	-5.9e-05	688.463	-0.000289	688.463	-0.0001	688.463	-0.000242	688.463	-0.000444	688.463	7.63398	688.463	9.58175	688.463	8.76095	688.463	10.426	688.463	11.738
10.5425	5.35e-12	19.2695	7.9928e-12	-37.5792	6.53187e-12	10.5425	303	689.427	0.006553	689.427	0.00701	689.427	0.00634	689.427	0.001227	689.427	0.006581	689.427	0.006018	689.427	0.00665	689.427	0.00481	689.427	0.004283	689.427	0.014358	689.427	0.000108	689.427	-3e-05	689.427	-0.000297	689.427	-0.000144	689.427	-0.000196	689.427	-0.000391	689.427	8.03537	689.427	8.73029	689.427	8.52691	689.427	9.28342	689.427	11.0042
10.7926	5.17e-12	19.6936	7.7918e-12	-37.1038	6.39192e-12	10.7926	303	690.391	0.00596	690.391	0.007329	690.391	0.006409	690.391	0.001114	690.391	0.00621	690.391	0.005411	690.391	0.006353	690.391	0.00521	690.391	0.003877	690.391	0.013629	690.391	0.000128	690.391	-2.4e-05	690.391	-0.000229	690.391	-0.000187	690.391	-0.000193	690.391	-0.000323	690.391	11.2803	690.391	9.04444	690.391	9.55932	690.391	9.71106	690.391	11.8456
11.0426	5.1e-12	20.1177	7.9975e-12	-36.6283	6.47761e-12	11.0426	303	691.355	0.005374	691.355	0.007035	691.355	0.006009	691.355	0.001107	691.355	0.005904	691.355	0.004758	691.355	0.005963	691.355	0.005861	691.355	0.003424	691.355	0.012206	691.355	8.8e-05	691.355	-4.3e-05	691.355	-0.000145	691.355	-0.000192	691.355	-0.000232	691.355	-0.00023	691.355	14.5034	691.355	10.165	691.355	11.7637	691.355	11.0449	691.355	13.1739
11.2926	5.1e-12	20.5418	7.828e-12	-36.1529	6.33198e-12	11.2926	303	692.32	0.004989	692.32	0.0065	692.32	0.00555	692.32	0.001162	692.32	0.005782	692.32	0.004422	692.32	0.005384	692.32	0.006563	692.32	0.003111	692.32	0.010987	692.32	3.4e-05	692.32	-6.8e-05	692.32	-9.5e-05	692.32	-0.000183	692.32	-0.000273	692.32	-0.000141	692.32	13.2231	692.32	10.9167	692.32	13.0152	692.32	11.4635	692.32	12.7389
11.5426	5.21e-12	20.9658	7.8411e-12	-35.6775	6.41924e-12	11.5426	303	693.284	0.004878	693.284	0.006258	693.284	0.005377	693.284	0.001145	693.284	0.00588	693.284	0.004619	693.284	0.004978	693.284	0.007164	693.284	0.002847	693.284	0.010467	693.284	4e-06	693.284	-6.4e-05	693.284	-9.8e-05	693.284	-0.000196	693.284	-0.000278	693.284	-9.7e-05	693.284	12.6989	693.284	11.4836	693.284	12.9691	693.284	11.4164	693.284	12.1412
11.7926	5.13e-12	21.3899	7.9961e-12	-35.2021	6.42583e-12	11.7926	303	694.248	0.004876	694.248	0.006209	694.248	0.005303	694.248	0.001061	694.248	0.006031	694.248	0.0052	694.248	0.005092	694.248	0.007688	694.248	0.002416	694.248	0.010399	694.248	-1e-06	694.248	-3.8e-05	694.248	-0.000158	694.248	-0.000215	694.248	-0.000251	694.248	-0.000101	694.248	15.5496	694.248	12.7738	694.248	12.9753	694.248	12.5608	694.248	13.5226
12.0426	5.18e-12	21.814	7.9172e-12	-34.7267	6.35185e-12	12.0426	303	695.212	0.004861	695.212	0.005987	695.212	0.005025	695.212	0.001047	695.212	0.006186	695.212	0.005743	695.212	0.005533	695.212	0.00804	695.212	0.001884	695.212	0.010363	695.212	-2e-06	695.212	-2.1e-05	695.212	-0.000258	695.212	-0.000191	695.212	-0.000218	695.212	-0.000131	695.212	19.8516	695.212	14.0291	695.212	12.6376	695.212	14.2644	695.212	16.2351
12.2926	5.18e-12	22.2381	7.7715e-12	-34.2512	6.33864e-12	12.2926	303	696.177	0.004931	696.177	0.005755	696.177	0.004698	696.177	0.001129	696.177	0.006605	696.177	0.005958	696.177	0.005681	696.177	0.007976	696.177	0.001463	696.177	0.010112	696.177	3e-06	696.177	-2.1e-05	696.177	-0.000331	696.177	-0.000134	696.177	-0.000193	696.177	-0.00014	696.177	21.6832	696.177	13.9326	696.177	11.7745	696.177	14.2179	696.177	17.2048
12.5426	5.14e-12	22.6449	7.8221e-12	-33.7758	6.33246e-12	12.5426	303	697.141	0.005099	697.141	0.005906	697.141	0.004627	697.141	0.001194	697.141	0.007346	697.141	0.005896	697.141	0.005298	697.141	0.007521	697.141	0.001167	697.141	0.009554	697.141	2.6e-05	697.141	-4.9e-05	697.141	-0.00033	697.141	-9e-05	697.141	-0.000177	697.141	-0.000111	697.141	24.0959	697.141	13.6874	697.141	11.743	697.141	13.4508	697.141	17.2537
12.7926	5.17e-12	23.069	7.8339e-12	-33.3004	6.31129e-12	12.7926	303	698.105	0.00511	698.105	0.006272	698.105	0.004725	698.105	0.001188	698.105	0.007872	698.105	0.00565	698.105	0.004789	698.105	0.007045	698.105	0.000931	698.105	0.008828	698.105	3.3e-05	698.105	-0.000107	698.105	-0.000266	698.105	-6.8e-05	698.105	-0.000149	698.105	-8.8e-05	698.105	30.8003	698.105	14.5055	698.105	13.4522	698.105	13.9343	698.105	19.5398
13.0427	5.19e-12	23.493	7.8285e-12	-32.825	6.27058e-12	13.0427	303	699.069	0.004857	699.069	0.006242	699.069	0.004734	699.069	0.001201	699.069	0.007686	699.069	0.005288	699.069	0.004555	699.069	0.006894	699.069	0.000813	699.069	0.008353	699.069	1.4e-05	699.069	-0.000147	699.069	-0.000182	699.069	-4.9e-05	699.069	-0.000102	699.069	-0.000105	699.069	36.8884	699.069	15.5083	699.069	16.3187	699.069	14.6883	699.069	23.1143
13.2927	5.12e-12	23.9171	7.9114e-12	-32.3496	6.16383e-12	13.2927	303	700.033	0.004644	700.033	0.005697	700.033	0.004725	700.033	0.001287	700.033	0.00715	700.033	0.005014	700.033	0.004582	700.033	0.007174	700.033	0.000879	700.033	0.008383	700.033	2e-06	700.033	-0.000117	700.033	-0.000129	700.033	-2.7e-05	700.033	-6.5e-05	700.033	-0.000173	700.033	36.3492	700.033	15.761	700.033	18.7775	700.033	13.7728	700.033	23.4648
13.5427	5.26e-12	24.3412	7.9112e-12	-31.8742	6.25697e-12	13.5427	303	700.998	0.004682	700.998	0.005088	700.998	0.004928	700.998	0.001388	700.998	0.006806	700.998	0.005018	700.998	0.004629	700.998	0.007785	700.998	0.001024	700.998	0.008647	700.998	-1e-06	700.998	-6.6e-05	700.998	-0.000125	700.998	-1.6e-05	700.998	-6.5e-05	700.998	-0.000259	700.998	37.5504	700.998	16.6514	700.998	21.469	700.998	12.5314	700.998	22.5435
13.7927	5.12e-12	24.7641	8.1211e-12	-31.3988	6.17488e-12	13.7927	303	701.962	0.004793	701.962	0.004635	701.962	0.005235	701.962	0.001434	701.962	0.006554	701.962	0.005252	701.962	0.004578	701.962	0.008373	701.962	0.001059	701.962	0.008674	701.962	-7e-06	701.962	-4.6e-05	701.962	-0.000148	701.962	-1.7e-05	701.962	-0.00011	701.962	-0.000323	701.962	44.7141	701.962	19.0963	701.962	26.1926	701.962	12.6159	701.962	24.3876
14.0427	5.1e-12	25.1882	8.1902e-12	-30.9233	6.23726e-12	14.0427	303	702.926	0.004848	702.926	0.004296	702.926	0.005392	702.926	0.001381	702.926	0.006113	702.926	0.005545	702.926	0.004489	702.926	0.008323	702.926	0.001002	702.926	0.008361	702.926	-1.1e-05	702.926	-5.2e-05	702.926	-0.000146	702.926	-3e-05	702.926	-0.000177	702.926	-0.000391	702.926	48.0507	702.926	20.244	702.926	30.0532	702.926	13.4416	702.926	26.6334
14.2927	5.23e-12	25.6123	7.7568e-12	-30.4479	6.2417e-12	14.2927	303	703.89	0.005145	703.89	0.004187	703.89	0.005586	703.89	0.001191	703.89	0.005647	703.89	0.005851	703.89	0.004471	703.89	0.007383	703.89	0.00101	703.89	0.007897	703.89	-2e-06	703.89	-5.7e-05	703.89	-0.000104	703.89	-4.8e-05	703.89	-0.000193	703.89	-0.000501	703.89	41.703	703.89	18.0656	703.89	28.2781	703.89	13.6124	703.89	24.0957
14.5427	5.28e-12	26.0363	7.9635e-12	-29.9725	6.32216e-12	14.5427	303	704.855	0.005911	704.855	0.004432	704.855	0.00622	704.855	0.000923	704.855	0.005369	704.855	0.006197	704.855	0.004572	704.855	0.006179	704.855	0.001065	704.855	0.007374	704.855	5e-06	704.855	-4e-05	704.855	-7.4e-05	704.855	-6.7e-05	704.855	-0.000144	704.855	-0.000596	704.855	37.5249	704.855	16.3411	704.855	25.3296	704.855	13.654	704.855	20.6058
14.7927	5.08e-12	26.5325	7.8482e-12	-29.4971	6.13155e-12	14.7927	303	705.819	0.006697	705.819	0.004771	705.819	0.007092	705.819	0.000751	705.819	0.005084	705.819	0.0064	705.819	0.004764	705.819	0.005526	705.819	0.001019	705.819	0.006862	705.819	2e-05	705.819	-1.9e-05	705.819	-8.1e-05	705.819	-8.8e-05	705.819	-8.4e-05	705.819	-0.000538	705.819	37.9632	705.819	16.5779	705.819	24.7623	705.819	14.8111	705.819	19.6224
15.0427	5.15e-12	27.0668	8.1485e-12	-29.0217	6.25622e-12	15.0427	303	706.783	0.006777	706.783	0.004795	706.783	0.00732	706.783	0.000802	706.783	0.004667	706.783	0.006199	706.783	0.004953	706.783	0.005682	706.783	0.000882	706.783	0.006585	706.783	1.8e-05	706.783	-7e-06	706.783	-0.000103	706.783	-0.000107	706.783	-4.2e-05	706.783	-0.000329	706.783	36.2364	706.783	16.3904	706.783	24.6553	706.783	16.2001	706.783	19.353
15.2927	5.08e-12	27.6661	7.7882e-12	-28.5463	6.19565e-12	15.2927	303	707.747	0.006258	707.747	0.004652	707.747	0.006584	707.747	0.001054	707.747	0.004485	707.747	0.005708	707.747	0.005067	707.747	0.006341	707.747	0.000793	707.747	0.006627	707.747	2e-06	707.747	-4e-06	707.747	-9.4e-05	707.747	-0.000114	707.747	-1.6e-05	707.747	-0.000137	707.747	29.7887	707.747	13.7778	707.747	22.7342	707.747	15.6864	707.747	17.6252
15.5424	5.13e-12	28.2517	8.1186e-12	-28.0708	6.13692e-12	15.5424	303	708.712	0.005811	708.712	0.004813	708.712	0.005589	708.712	0.001368	708.712	0.004806	708.712	0.005275	708.712	0.005183	708.712	0.007058	708.712	0.000754	708.712	0.006696	708.712	-1.6e-05	708.712	-6e-06	708.712	-6.2e-05	708.712	-9.3e-05	708.712	-3e-06	708.712	-3.8e-05	708.712	24.0279	708.712	10.9655	708.712	20.5601	708.712	14.2335	708.712	15.8829
15.792	5.1e-12	28.8374	7.9207e-12	-27.5954	6.17563e-12	15.792	303	709.676	0.005585	709.676	0.005244	709.676	0.004891	709.676	0.001625	709.676	0.005297	709.676	0.005024	709.676	0.005427	709.676	0.00754	709.676	0.000674	709.676	0.006535	709.676	-0.000107	709.676	-1.7e-05	709.676	-4.7e-05	709.676	-4.5e-05	709.676	0	709.676	-1e-06	709.676	20.123	709.676	9.15333	709.676	19.3792	709.676	13.2738	709.676	15.2281
16.0421	5.26e-12	29.423	7.9895e-12	-27.12	6.16994e-12	16.0421	303	710.64	0.005322	710.64	0.005402	710.64	0.004514	710.64	0.00177	710.64	0.005505	710.64	0.004952	710.64	0.005753	710.64	0.007522	710.64	0.000576	710.64	0.006348	710.64	-0.000192	710.64	-4.1e-05	710.64	-5.9e-05	710.64	-4e-06	710.64	0	710.64	1.3e-05	710.64	16.4994	710.64	7.71103	710.64	17.8376	710.64	11.885	710.64	14.0556
16.2918	5.09e-12	30.0086	7.9888e-12	-26.6446	6.10934e-12	16.2918	303	711.604	0.005063	711.604	0.005113	711.604	0.004466	711.604	0.001712	711.604	0.005713	711.604	0.005203	711.604	0.005922	711.604	0.006916	711.604	0.000547	711.604	0.006441	711.604	-0.000139	711.604	-6.1e-05	711.604	-8.2e-05	711.604	6e-06	711.604	3.72996e-09	711.604	4.2e-05	711.604	13.3169	711.604	6.33759	711.604	15.2686	711.604	9.67927	711.604	11.5392
16.5414	5.28e-12	30.5942	8.1634e-12	-26.1692	6.15072e-12	16.5414	303	712.568	0.005094	712.568	0.004817	712.568	0.004922	712.568	0.001471	712.568	0.006477	712.568	0.005898	712.568	0.005817	712.568	0.006121	712.568	0.000564	712.568	0.006719	712.568	-3.8e-05	712.568	-5.9e-05	712.568	-7.8e-05	712.568	1.4e-05	712.568	0	712.568	3.3e-05	712.568	11.4764	712.568	5.36449	712.568	13.1287	712.568	7.971	712.568	9.4451
16.7914	5.21e-12	31.1799	7.9526e-12	-25.7282	6.18042e-12	16.7914	303	713.533	0.005367	713.533	0.004749	713.533	0.005892	713.533	0.001286	713.533	0.007542	713.533	0.006715	713.533	0.005623	713.533	0.005645	713.533	0.000553	713.533	0.006877	713.533	-2e-06	713.533	-4.3e-05	713.533	-4.5e-05	713.533	3e-06	713.533	-1e-06	713.533	5e-06	713.533	10.8642	713.533	4.90391	713.533	12.1019	713.533	7.24747	713.533	8.48718
17.0415	5.23e-12	31.7655	7.9469e-12	-25.2528	6.19831e-12	17.0415	303	714.497	0.005509	714.497	0.004714	714.497	0.006909	714.497	0.001359	714.497	0.007953	714.497	0.006947	714.497	0.005611	714.497	0.005534	714.497	0.000565	714.497	0.006874	714.497	1e-06	714.497	-3.1e-05	714.497	-1.6e-05	714.497	-2e-06	714.497	-1e-05	714.497	-4e-06	714.497	10.7778	714.497	4.77328	714.497	11.6196	714.497	7.05703	714.497	8.08729
17.2915	5.21e-12	32.3511	7.9221e-12	-24.7774	6.16237e-12	17.2915	303	715.461	0.005404	715.461	0.004612	715.461	0.007386	715.461	0.001636	715.461	0.007539	715.461	0.006382	715.461	0.00583	715.461	0.005377	715.461	0.000731	715.461	0.006856	715.461	2e-06	715.461	-3e-05	715.461	-8e-06	715.461	-8e-06	715.461	-5.1e-05	715.461	-4e-05	715.461	10.8568	715.461	4.85454	715.461	11.1794	715.461	7.00052	715.461	7.78444
17.5415	5.27e-12	32.9368	8.1476e-12	-24.302	6.10435e-12	17.5415	303	716.425	0.00527	716.425	0.004608	716.425	0.007278	716.425	0.001862	716.425	0.007097	716.425	0.005568	716.425	0.00606	716.425	0.004962	716.425	0.001066	716.425	0.006849	716.425	4e-06	716.425	-3.5e-05	716.425	-1.3e-05	716.425	-5e-06	716.425	-0.000147	716.425	-0.000101	716.425	11.1862	716.425	5.24801	716.425	10.8371	716.425	7.25565	716.425	7.83905
17.7915	5.26e-12	33.5224	7.7945e-12	-23.8266	6.19217e-12	17.7915	303	717.39	0.005109	717.39	0.004768	717.39	0.00689	717.39	0.001904	717.39	0.006982	717.39	0.004946	717.39	0.006077	717.39	0.004652	717.39	0.0014	717.39	0.006894	717.39	1e-05	717.39	-3.2e-05	717.39	-2.3e-05	717.39	-1e-06	717.39	-0.000264	717.39	-0.000142	717.39	11.3432	717.39	5.99608	717.39	10.3098	717.39	7.98675	717.39	8.50401
18.0416	5.1e-12	34.108	7.745e-12	-23.3512	5.95857e-12	18.0416	303	718.354	0.004696	718.354	0.005012	718.354	0.006497	718.354	0.001817	718.354	0.006888	718.354	0.004579	718.354	0.005882	718.354	0.004927	718.354	0.001609	718.354	0.007205	718.354	2.9e-05	718.354	-1e-05	718.354	-1.5e-05	718.354	0	718.354	-0.000341	718.354	-0.000117	718.354	10.3054	718.354	6.62436	718.354	8.82951	718.354	8.26154	718.354	9.07475
18.2916	5.11e-12	34.6937	8.0138e-12	-22.8758	6.0602e-12	18.2916	303	719.318	0.004082	719.318	0.0054	719.318	0.006366	719.318	0.001622	719.318	0.006636	719.318	0.004469	719.318	0.005656	719.318	0.005855	719.318	0.001736	719.318	0.007761	719.318	5.8e-05	719.318	1e-06	719.318	0	719.318	1e-06	719.318	-0.000361	719.318	-7.3e-05	719.318	8.07927	719.318	6.3189	719.318	6.71502	719.318	6.65225	719.318	7.96572
18.5416	5.24e-12	35.2793	7.7815e-12	-22.4003	6.10162e-12	18.5416	303	720.282	0.003556	720.282	0.00595	720.282	0.006607	720.282	0.001332	720.282	0.00635	720.282	0.004667	720.282	0.005518	720.282	0.007009	720.282	0.001741	720.282	0.008024	720.282	6.6e-05	720.282	1.6e-05	720.282	9e-06	720.282	8e-06	720.282	-0.000345	720.282	-7.2e-05	720.282	6.61366	720.282	5.50549	720.282	5.65263	720.282	4.78533	720.282	6.20883
18.7916	5.15e-12	35.8476	8.0635e-12	-21.9249	6.00819e-12	18.7916	303	721.247	0.003217	721.247	0.006196	721.247	0.00693	721.247	0.001084	721.247	0.006039	721.247	0.005149	721.247	0.005495	721.247	0.007778	721.247	0.001518	721.247	0.007654	721.247	5e-05	721.247	1e-05	721.247	1.6e-05	721.247	2.1e-05	721.247	-0.000284	721.247	-0.000133	721.247	6.80873	721.247	4.8683	721.247	6.09623	721.247	3.97798	721.247	5.39182
19.0416	5.2e-12	36.4333	7.9757e-12	-21.4828	6.10228e-12	19.0416	303	722.211	0.003035	722.211	0.005685	722.211	0.006882	722.211	0.000978	722.211	0.005797	722.211	0.005802	722.211	0.005645	722.211	0.007867	722.211	0.001208	722.211	0.007152	722.211	5.1e-05	722.211	0	722.211	3e-06	722.211	2.2e-05	722.211	-0.000179	722.211	-0.000239	722.211	7.32582	722.211	4.0712	722.211	6.56445	722.211	3.55024	722.211	4.78773
19.2916	5.11e-12	37.0189	8.0166e-12	-21.0074	6.13807e-12	19.2916	303	723.175	0.003071	723.175	0.004929	723.175	0.006548	723.175	0.000925	723.175	0.006051	723.175	0.006593	723.175	0.006008	723.175	0.007623	723.175	0.001033	723.175	0.007079	723.175	9.3e-05	723.175	-1.5e-05	723.175	-2e-06	723.175	6e-06	723.175	-9.1e-05	723.175	-0.000337	723.175	6.83824	723.175	3.11098	723.175	5.83286	723.175	2.93914	723.175	3.82334
19.5417	5.15e-12	37.6046	8.0067e-12	-20.532	5.97863e-12	19.5417	303	724.139	0.003391	724.139	0.004767	724.139	0.006421	724.139	0.000812	724.139	0.006918	724.139	0.007491	724.139	0.006406	724.139	0.007616	724.139	0.000983	724.139	0.007268	724.139	0.000145	724.139	-2.6e-05	724.139	-1.2e-05	724.139	-2e-06	724.139	-6e-05	724.139	-0.000432	724.139	5.56838	724.139	2.32127	724.139	4.5608	724.139	2.29772	724.139	2.8681
19.7917	5.18e-12	38.1902	7.7213e-12	-20.0566	6.03408e-12	19.7917	303	725.104	0.003914	725.104	0.005378	725.104	0.006687	725.104	0.000731	725.104	0.007601	725.104	0.008104	725.104	0.006528	725.104	0.007919	725.104	0.000904	725.104	0.007212	725.104	0.000127	725.104	-2.5e-05	725.104	-1.2e-05	725.104	-2e-05	725.104	-7.4e-05	725.104	-0.000535	725.104	4.39849	725.104	1.81823	725.104	3.58204	725.104	1.85496	725.104	2.2227
20.0417	5.19e-12	38.7758	7.9469e-12	-19.5812	6.00268e-12	20.0417	303	726.068	0.00454	726.068	0.006336	726.068	0.007064	726.068	0.00085	726.068	0.007221	726.068	0.007838	726.068	0.006348	726.068	0.007942	726.068	0.000775	726.068	0.006858	726.068	5.5e-05	726.068	-2.3e-05	726.068	-2e-06	726.068	-3.6e-05	726.068	-0.000111	726.068	-0.000552	726.068	3.61811	726.068	1.52042	726.068	3.01966	726.068	1.59901	726.068	1.84977
20.2917	5.05e-12	39.3615	7.7828e-12	-19.1058	6.01781e-12	20.2917	303	727.032	0.005394	727.032	0.007159	727.032	0.007154	727.032	0.001147	727.032	0.006417	727.032	0.006815	727.032	0.006262	727.032	0.007217	727.032	0.000702	727.032	0.006532	727.032	7e-06	727.032	-1.9e-05	727.032	1e-06	727.032	-3.3e-05	727.032	-0.000136	727.032	-0.00039	727.032	3.07741	727.032	1.31617	727.032	2.66272	727.032	1.41932	727.032	1.61474
20.5417	5.25e-12	39.9471	8.0426e-12	-18.6315	6.00688e-12	20.5417	303	727.996	0.006491	727.996	0.007657	727.996	0.006791	727.996	0.001396	727.996	0.00637	727.996	0.005836	727.996	0.006519	727.996	0.006275	727.996	0.000704	727.996	0.006327	727.996	-2e-06	727.996	-1.1e-05	727.996	1.1e-05	727.996	-2e-05	727.996	-0.000137	727.996	-0.000144	727.996	2.71341	727.996	1.18037	727.996	2.40432	727.996	1.28769	727.996	1.47539
20.7918	5.1e-12	40.5328	7.9066e-12	-18.1573	6.07923e-12	20.7918	303	728.96	0.0071	728.96	0.007613	728.96	0.006064	728.96	0.001535	728.96	0.007076	728.96	0.005362	728.96	0.006788	728.96	0.005994	728.96	0.000706	728.96	0.006105	728.96	-2.3e-05	728.96	-5e-06	728.96	1.5e-05	728.96	-1.3e-05	728.96	-0.000135	728.96	-5e-06	728.96	2.55378	728.96	1.13129	728.96	2.26467	728.96	1.23777	728.96	1.44878
21.0418	5.15e-12	41.1184	7.9446e-12	-17.6819	5.88055e-12	21.0418	303	729.925	0.006337	729.925	0.007052	729.925	0.005373	729.925	0.001782	729.925	0.00756	729.925	0.005318	729.925	0.006552	729.925	0.00665	729.925	0.000704	729.925	0.005913	729.925	-2.6e-05	729.925	-4e-06	729.925	5e-06	729.925	-1.9e-05	729.925	-0.000154	729.925	4.2e-05	729.925	2.49614	729.925	1.13524	729.925	2.18608	729.925	1.24506	729.925	1.48171
21.2918	5.27e-12	41.704	7.8746e-12	-17.2064	6.00912e-12	21.2918	303	730.889	0.004823	730.889	0.006799	730.889	0.00524	730.889	0.00226	730.889	0.007484	730.889	0.005406	730.889	0.005944	730.889	0.007643	730.889	0.000752	730.889	0.005868	730.889	-4e-06	730.889	-9e-06	730.889	-1e-06	730.889	-3.7e-05	730.889	-0.000214	730.889	0.000125	730.889	2.36997	730.889	1.12102	730.889	2.05706	730.889	1.23959	730.889	1.46865
21.5418	5.23e-12	42.2896	7.9136e-12	-16.731	5.96992e-12	21.5418	303	731.853	0.003879	731.853	0.007558	731.853	0.005736	731.853	0.002856	731.853	0.007579	731.853	0.005367	731.853	0.005593	731.853	0.008125	731.853	0.000816	731.853	0.005859	731.853	1e-06	731.853	-1.7e-05	731.853	-1.5e-05	731.853	-4.1e-05	731.853	-0.000289	731.853	0.000113	731.853	2.19262	731.853	1.08105	731.853	1.90668	731.853	1.22643	731.853	1.41566
21.7914	5.23e-12	42.8753	8.2017e-12	-16.2556	5.95714e-12	21.7914	303	732.817	0.003854	732.817	0.008832	732.817	0.006335	732.817	0.003469	732.817	0.008085	732.817	0.005136	732.817	0.005773	732.817	0.007854	732.817	0.000824	732.817	0.005809	732.817	2e-06	732.817	-1.2e-05	732.817	-1.4e-05	732.817	-1e-05	732.817	-0.000264	732.817	4.4e-05	732.817	2.07844	732.817	1.05492	732.817	1.83818	732.817	1.26159	732.817	1.4056
22.0414	5.29e-12	43.4609	8.0375e-12	-15.7802	6.06816e-12	22.0414	303	733.782	0.004319	733.782	0.009219	733.782	0.006511	733.782	0.004075	733.782	0.008368	733.782	0.004959	733.782	0.006214	733.782	0.007148	733.782	0.000846	733.782	0.006028	733.782	0	733.782	0	733.782	0	733.782	5e-06	733.782	-9e-05	733.782	6e-06	733.782	1.99313	733.782	1.03335	733.782	1.83348	733.782	1.31039	733.782	1.42478
22.2914	5.22e-12	44.0465	7.9777e-12	-15.3048	5.95419e-12	22.2914	303	734.746	0.00479	734.746	0.008506	734.746	0.00655	734.746	0.00448	734.746	0.008223	734.746	0.005202	734.746	0.006437	734.746	0.006531	734.746	0.001	734.746	0.006829	734.746	4e-06	734.746	2.4e-05	734.746	8e-06	734.746	2.5e-05	734.746	3e-06	734.746	0	734.746	1.84209	734.746	0.986139	734.746	1.79701	734.746	1.27779	734.746	1.39689
22.5414	5.12e-12	44.6321	7.9672e-12	-14.8293	5.98769e-12	22.5414	303	735.71	0.00533	735.71	0.007945	735.71	0.007042	735.71	0.004496	735.71	0.008289	735.71	0.00585	735.71	0.006243	735.71	0.006491	735.71	0.00118	735.71	0.007963	735.71	5.1e-05	735.71	4.2e-05	735.71	1.3e-05	735.71	6e-06	735.71	0.000136	735.71	0	735.71	1.68179	735.71	0.942597	735.71	1.74525	735.71	1.19894	735.71	1.35756
22.8914	5.13e-12	45.2178	7.879e-12	-14.3539	6.01244e-12	22.8914	303	736.674	0.006292	736.674	0.008106	736.674	0.007909	736.674	0.004269	736.674	0.008802	736.674	0.006416	736.674	0.005775	736.674	0.007208	736.674	0.001107	736.674	0.008755	736.674	0.000154	736.674	1.2e-05	736.674	8e-06	736.674	-1.1e-05	736.674	0.000286	736.674	4e-06	736.674	1.61241	736.674	0.945184	736.674	1.75906	736.674	1.1885	736.674	1.40223
23.1764	5.17e-12	45.8034	7.9364e-12	-13.8785	6.0159e-12	23.1764	303	737.639	0.007685	737.639	0.008477	737.639	0.008465	737.639	0.00403	737.639	0.009242	737.639	0.006602	737.639	0.005406	737.639	0.008118	737.639	0.000812	737.639	0.008789	737.639	0.000216	737.639	0	737.639	8e-06	737.639	-6.4e-05	737.639	0.0003	737.639	1.6e-05	737.639	1.59619	737.639	0.973259	737.639	1.80085	737.639	1.26989	737.639	1.51214
23.4614	5.17e-12	46.389	7.8287e-12	-13.4031	6.07992e-12	23.4614	303	738.603	0.009003	738.603	0.008616	738.603	0.008354	738.603	0.003732	738.603	0.009295	738.603	0.006898	738.603	0.005623	738.603	0.008107	738.603	0.000601	738.603	0.008153	738.603	0.000173	738.603	-1e-06	738.603	2.3e-05	738.603	-9e-05	738.603	0.000211	738.603	1.2e-05	738.603	1.52804	738.603	0.981091	738.603	1.77361	738.603	1.38166	738.603	1.57984
23.7465	5.26e-12	46.9747	7.9071e-12	-12.9277	6.00972e-12	23.7465	303	739.567	0.009605	739.567	0.008587	739.567	0.007863	739.567	0.003229	739.567	0.009183	739.567	0.007832	739.567	0.006675	739.567	0.007057	739.567	0.000546	739.567	0.007076	739.567	8.9e-05	739.567	9e-06	739.567	5.7e-05	739.567	-8.8e-05	739.567	0.0001	739.567	-3e-06	739.567	1.41301	739.567	0.981072	739.567	1.71677	739.567	1.49245	739.567	1.60865
24.0315	5.2e-12	47.5603	7.8558e-12	-12.4523	5.88571e-12	24.0315	303	740.531	0.009083	740.531	0.008144	740.531	0.007231	740.531	0.002597	740.531	0.008779	740.531	0.008994	740.531	0.008214	740.531	0.006074	740.531	0.000527	740.531	0.005843	740.531	5.8e-05	740.531	5e-05	740.531	0.000116	740.531	-8.7e-05	740.531	2.1e-05	740.531	-0.000109	740.531	1.299	740.531	0.980867	740.531	1.69035	740.531	1.56575	740.531	1.63856
24.3165	5.14e-12	48.146	7.9518e-12	-11.9769	6.01819e-12	24.3165	303	741.495	0.007729	741.495	0.007014	741.495	0.006718	741.495	0.002	741.495	0.00785	741.495	0.009418	741.495	0.009135	741.495	0.006014	741.495	0.000499	741.495	0.00499	741.495	0.000146	741.495	5e-05	741.495	0.000202	741.495	-7.2e-05	741.495	-1e-06	741.495	-0.000318	741.495	1.14085	741.495	0.898382	741.495	1.56414	741.495	1.42526	741.495	1.51373
24.6016	5.12e-12	48.7316	7.7496e-12	-11.5014	6.05387e-12	24.6016	303	742.46	0.006633	742.46	0.006011	742.46	0.006854	742.46	0.001527	742.46	0.007088	742.46	0.009189	742.46	0.00865	742.46	0.006644	742.46	0.000542	742.46	0.004932	742.46	0.00047	742.46	1.1e-05	742.46	0.000239	742.46	-3e-05	742.46	-4.1e-05	742.46	-0.000349	742.46	0.924027	742.46	0.712039	742.46	1.25548	742.46	1.07351	742.46	1.17316
24.8866	5.16e-12	49.3172	8.0608e-12	-11.026	5.95292e-12	24.8866	303	743.424	0.006556	743.424	0.006095	743.424	0.007755	743.424	0.00132	743.424	0.007314	743.424	0.0092	743.424	0.007396	743.424	0.007017	743.424	0.000652	743.424	0.005568	743.424	0.000816	743.424	-1e-06	743.424	0.000131	743.424	-2e-06	743.424	-0.000178	743.424	-0.000139	743.424	0.736308	743.424	0.535012	743.424	0.948346	743.424	0.773014	743.424	0.85543
25.1716	5.16e-12	49.9029	7.7121e-12	-10.5506	5.98013e-12	25.1716	303	744.388	0.007272	744.388	0.007107	744.388	0.008624	744.388	0.001701	744.388	0.008329	744.388	0.00947	744.388	0.006452	744.388	0.006654	744.388	0.000693	744.388	0.006521	744.388	0.000695	744.388	-8e-06	744.388	7e-06	744.388	1e-06	744.388	-0.000436	744.388	0	744.388	0.619429	744.388	0.424342	744.388	0.75509	744.388	0.616655	744.388	0.667767
25.4577	5.3e-12	50.4885	7.8609e-12	-10.0752	5.98844e-12	25.4577	303	745.352	0.007841	745.352	0.007913	745.352	0.00856	745.352	0.003068	745.352	0.009105	745.352	0.009231	745.352	0.006389	745.352	0.006006	745.352	0.000667	745.352	0.007561	745.352	0.000285	745.352	-5e-06	745.352	-3.4e-05	745.352	2e-06	745.352	-0.000646	745.352	0.000209	745.352	0.535423	745.352	0.353846	745.352	0.634597	745.352	0.542846	745.352	0.554229
25.7432	5.09e-12	51.0741	7.7578e-12	-9.59977	5.99084e-12	25.7432	303	746.317	0.007598	746.317	0.00795	746.317	0.008006	746.317	0.005027	746.317	0.009218	746.317	0.008437	746.317	0.007123	746.317	0.005681	746.317	0.000807	746.317	0.008527	746.317	5.2e-05	746.317	0	746.317	-6.8e-05	746.317	2e-06	746.317	-0.000624	746.317	0.000541	746.317	0.444902	746.317	0.290305	746.317	0.52694	746.317	0.474029	746.317	0.451435
26.0287	5.26e-12	51.6598	8.0266e-12	-9.12435	6.02875e-12	26.0287	303	747.281	0.006882	747.281	0.007875	747.281	0.007868	747.281	0.006172	747.281	0.009157	747.281	0.007779	747.281	0.007993	747.281	0.005735	747.281	0.001277	747.281	0.009088	747.281	1e-06	747.281	0	747.281	-2.4e-05	747.281	8e-06	747.281	-0.000504	747.281	0.00047	747.281	0.361678	747.281	0.236101	747.281	0.432841	747.281	0.398389	747.281	0.362746
26.3143	5.3e-12	52.2454	7.8887e-12	-8.64893	6.05384e-12	26.3143	303	748.245	0.006312	748.245	0.007867	748.245	0.007974	748.245	0.00607	748.245	0.008857	748.245	0.007316	748.245	0.008104	748.245	0.005809	748.245	0.001888	748.245	0.009004	748.245	-1.6e-05	748.245	-1.1e-05	748.245	0	748.245	3.3e-05	748.245	-0.000414	748.245	6.2e-05	748.245	0.308079	748.245	0.203763	748.245	0.37407	748.245	0.341868	748.245	0.311836
26.5998	5.18e-12	52.831	8.1259e-12	-8.1735	5.98253e-12	26.5998	303	749.209	0.006299	749.209	0.007366	749.209	0.007609	749.209	0.005429	749.209	0.007957	749.209	0.006733	749.209	0.007113	749.209	0.005542	749.209	0.002153	749.209	0.008496	749.209	-3.9e-05	749.209	-7.4e-05	749.209	5e-06	749.209	6.5e-05	749.209	-0.000282	749.209	-0.000215	749.209	0.270393	749.209	0.185247	749.209	0.335368	749.209	0.30098	749.209	0.287561
26.8853	5.37e-12	53.4167	8.087e-12	-7.6981	5.99085e-12	26.8853	303	750.174	0.007052	750.174	0.006593	750.174	0.006874	750.174	0.004752	750.174	0.007228	750.174	0.006394	750.174	0.005783	750.174	0.005031	750.174	0.001933	750.174	0.007887	750.174	-1.3e-05	750.174	-0.000138	750.174	2e-06	750.174	7.1e-05	750.174	-0.00011	750.174	-0.001261	750.174	0.225998	750.174	0.163071	750.174	0.284415	750.174	0.254324	750.174	0.259021
27.1708	5.2e-12	54.0023	8.0175e-12	-7.22268	6.0335e-12	27.1708	303	751.138	0.008289	751.138	0.006348	751.138	0.006338	751.138	0.004138	751.138	0.007691	751.138	0.006849	751.138	0.004942	751.138	0.004746	751.138	0.001509	751.138	0.007096	751.138	8e-06	751.138	-9e-05	751.138	-1e-06	751.138	7.7e-05	751.138	-3e-05	751.138	-0.002011	751.138	0.180862	751.138	0.136409	751.138	0.224774	751.138	0.205077	751.138	0.221974
27.4564	5.4e-12	54.5879	8.0249e-12	-6.74725	5.71026e-12	27.4564	303	752.102	0.009071	752.102	0.006512	752.102	0.005968	752.102	0.003827	752.102	0.009089	752.102	0.007638	752.102	0.004624	752.102	0.004983	752.102	0.001078	752.102	0.006092	752.102	7e-05	752.102	-9e-06	752.102	-4e-06	752.102	0.000121	752.102	-3.1e-05	752.102	-0.001618	752.102	0.149048	752.102	0.114579	752.102	0.180822	752.102	0.168925	752.102	0.193146
27.7419	5.14e-12	55.1736	8.0663e-12	-6.19982	5.70895e-12	27.7419	303	753.066	0.008688	753.066	0.006253	753.066	0.005557	753.066	0.004062	753.066	0.0099	753.066	0.007381	753.066	0.004454	753.066	0.005628	753.066	0.000779	753.066	0.005457	753.066	0.000123	753.066	1.1e-05	753.066	-1.76915e-09	753.066	0.000192	753.066	-5e-05	753.066	-0.000665	753.066	0.12452	753.066	0.096797	753.066	0.154104	753.066	0.143435	753.066	0.171066
28.0274	5.24e-12	55.7592	8.133e-12	-5.6142	5.71552e-12	28.0274	303	754.03	0.007783	754.03	0.005665	754.03	0.005363	754.03	0.004508	754.03	0.009342	754.03	0.005968	754.03	0.00419	754.03	0.006377	754.03	0.000727	754.03	0.005719	754.03	0.000135	754.03	3.7e-05	754.03	2.6e-05	754.03	0.000221	754.03	-6e-06	754.03	-0.00012	754.03	0.096378	754.03	0.077462	754.03	0.12955	754.03	0.117621	754.03	0.143129
28.3129	5.11e-12	56.3448	8.0975e-12	-5.02853	5.7096e-12	28.3129	303	754.995	0.007196	754.995	0.00566	754.995	0.005438	754.995	0.004506	754.995	0.008272	754.995	0.004896	754.995	0.003858	754.995	0.007414	754.995	0.000842	754.995	0.006495	754.995	0.000102	754.995	4.5e-05	754.995	0.000118	754.995	0.000223	754.995	7.6e-05	754.995	-9e-06	754.995	0.069747	754.995	0.059297	754.995	0.103794	754.995	0.094232	754.995	0.115002
28.5985	5.09e-12	56.9305	7.9879e-12	-4.44287	5.80819e-12	28.5985	303	755.959	0.006736	755.959	0.006218	755.959	0.005117	755.959	0.004057	755.959	0.0072	755.959	0.004968	755.959	0.003488	755.959	0.009286	755.959	0.000837	755.959	0.006826	755.959	3.8e-05	755.959	8.5e-05	755.959	0.000225	755.959	0.000279	755.959	0.000317	755.959	-4e-06	755.959	0.052341	755.959	0.047229	755.959	0.08508	755.959	0.082143	755.959	0.099512
28.884	5.12e-12	57.5161	7.9567e-12	-3.8572	5.62513e-12	28.884	303	756.923	0.006089	756.923	0.006251	756.923	0.00412	756.923	0.003631	756.923	0.006218	756.923	0.005923	756.923	0.003107	756.923	0.011551	756.923	0.000575	756.923	0.006404	756.923	7e-06	756.923	0.000225	756.923	0.00026	756.923	0.000349	756.923	0.000291	756.923	-2.6e-05	756.923	0.0397	756.923	0.038577	756.923	0.072294	756.923	0.077146	756.923	0.091823
29.1695	5.22e-12	58.1018	7.8449e-12	-3.2195	5.67795e-12	29.1695	303	757.888	0.005906	757.888	0.00544	757.888	0.003404	757.888	0.003213	757.888	0.005975	757.888	0.006957	757.888	0.002886	757.888	0.012222	757.888	0.000328	757.888	0.005857	757.888	1.7e-05	757.888	0.000423	757.888	0.000186	757.888	0.000225	757.888	6.8e-05	757.888	-7.6e-05	757.888	0.025552	757.888	0.028303	757.888	0.056157	757.888	0.065258	757.888	0.075521
29.455	5.13e-12	58.6874	7.7062e-12	-2.59887	5.68774e-12	29.455	303	758.852	0.00697	758.852	0.004709	758.852	0.003672	758.852	0.002472	758.852	0.006896	758.852	0.007592	758.852	0.003086	758.852	0.010394	758.852	0.000267	758.852	0.005572	758.852	0.000102	758.852	0.000498	758.852	6.5e-05	758.852	1.8e-05	758.852	-1e-06	758.852	-6.5e-05	758.852	0.013131	758.852	0.018581	758.852	0.036753	758.852	0.045964	758.852	0.051767
29.7399	5.14e-12	59.273	7.9804e-12	-1.97825	5.71434e-12	29.7399	303	759.816	0.008942	759.816	0.004412	759.816	0.004591	759.816	0.001555	759.816	0.008156	759.816	0.007815	759.816	0.003966	759.816	0.00745	759.816	0.000374	759.816	0.005363	759.816	0.00022	759.816	0.000431	759.816	1e-06	759.816	-5.7e-05	759.816	-3.5e-05	759.816	2e-06	759.816	0.006127	759.816	0.013772	759.816	0.021857	759.816	0.030297	759.816	0.034175
30.0254	5.17e-12	59.8586	7.7428e-12	-1.35762	5.80288e-12	30.0254	303	760.78	0.010131	760.78	0.004242	760.78	0.005326	760.78	0.000915	760.78	0.008307	760.78	0.007823	760.78	0.005576	760.78	0.005263	760.78	0.000695	760.78	0.005325	760.78	0.000207	760.78	0.000327	760.78	-3.3e-05	760.78	-0.000143	760.78	-2.1e-05	760.78	0.000281	760.78	0.004615	760.78	0.014474	760.78	0.016443	760.78	0.022599	760.78	0.02721
30.3109	5.2e-12	60.4443	7.5224e-12	-0.73695	5.99651e-12	30.3109	303	761.744	0.009515	761.744	0.004365	761.744	0.005773	761.744	0.000605	761.744	0.007733	761.744	0.00816	761.744	0.007245	761.744	0.004681	761.744	0.001211	761.744	0.005823	761.744	0.000101	761.744	0.000189	761.744	-8.2e-05	761.744	-6.9e-05	761.744	1.3e-05	761.744	0.000691	761.744	0.003654	761.744	0.015755	761.744	0.014573	761.744	0.0178	761.744	0.022982
30.5964	5.11e-12	61.0299	7.6202e-12	-0.116284	6.01484e-12	30.5964	303	762.709	0.008031	762.709	0.005507	762.709	0.006493	762.709	0.000489	762.709	0.007946	762.709	0.009196	762.709	0.007965	762.709	0.005402	762.709	0.001702	762.709	0.006989	762.709	3.5e-05	762.709	2.9e-05	762.709	-7.8e-05	762.709	-2.2e-05	762.709	0.000203	762.709	0.000509	762.709	0.002896	762.709	0.014555	762.709	0.014398	762.709	0.013843	762.709	0.018512
30.882	5.13e-12	61.6155	7.5246e-12	0.504383	6.01915e-12	30.882	303	763.673	0.006452	763.673	0.007774	763.673	0.00712	763.673	0.000686	763.673	0.008774	763.673	0.009894	763.673	0.00737	763.673	0.00641	763.673	0.001792	763.673	0.008241	763.673	1.3e-05	763.673	-6.2e-05	763.673	-3e-05	763.673	-3.5e-05	763.673	0.00037	763.673	0.000129	763.673	0.002218	763.673	0.012121	763.673	0.01546	763.673	0.012495	763.673	0.015963
31.1675	5.16e-12	62.2012	7.8944e-12	1.12505	5.99483e-12	31.1675	303	764.637	0.005067	764.637	0.009705	764.637	0.006814	764.637	0.001661	764.637	0.008707	764.637	0.008311	764.637	0.00618	764.637	0.006196	764.637	0.001424	764.637	0.00851	764.637	9e-06	764.637	-0.000483	764.637	2e-06	764.637	-8.1e-05	764.637	0.000152	764.637	1.5e-05	764.637	0.001496	764.637	0.010628	764.637	0.017372	764.637	0.015523	764.637	0.016849
31.453	5.05e-12	62.7868	8.0653e-12	1.74567	5.99766e-12	31.453	303	765.601	0.004492	765.601	0.010058	765.601	0.006245	765.601	0.003273	765.601	0.007998	765.601	0.005103	765.601	0.005621	765.601	0.00463	765.601	0.001019	765.601	0.00743	765.601	1.1e-05	765.601	-0.000909	765.601	8.1e-05	765.601	-0.000111	765.601	-5e-06	765.601	2.2e-05	765.601	0.000813	765.601	0.009435	765.601	0.016981	765.601	0.019232	765.601	0.017328
31.7052	5.135e-12	63.3725	7.5342e-12	2.3663	6.02796e-12	31.7052	303	766.566	0.005101	766.566	0.009854	766.566	0.006645	766.566	0.003878	766.566	0.008623	766.566	0.002826	766.566	0.006048	766.566	0.003314	766.566	0.000744	766.566	0.005842	766.566	1.5e-05	766.566	-0.000919	766.566	0.000143	766.566	-0.000175	766.566	-0.000203	766.566	5.7e-05	766.566	0.000534	766.566	0.007348	766.566	0.01301	766.566	0.017758	766.566	0.014283
31.9907	5.13e-12	63.9581	7.5407e-12	2.98697	6.01566e-12	31.9907	303	767.53	0.006371	767.53	0.009759	767.53	0.007769	767.53	0.003046	767.53	0.011015	767.53	0.002204	767.53	0.006656	767.53	0.003165	767.53	0.00041	767.53	0.004559	767.53	3e-05	767.53	-0.000591	767.53	5.5e-05	767.53	-0.00038	767.53	-0.000412	767.53	3.7e-05	767.53	0.000942	767.53	0.005481	767.53	0.009198	767.53	0.013704	767.53	0.011404
32.2762	5.14e-12	64.5264	7.5966e-12	3.60763	5.99468e-12	32.2762	303	768.494	0.006937	768.494	0.009047	768.494	0.008155	768.494	0.002007	768.494	0.012964	768.494	0.002935	768.494	0.006254	768.494	0.004002	768.494	9.8e-05	768.494	0.003947	768.494	0.000136	768.494	-0.000183	768.494	-2e-06	768.494	-0.000554	768.494	-0.000477	768.494	0	768.494	0.002243	768.494	0.005177	768.494	0.007901	768.494	0.011798	768.494	0.011452
32.5618	5.17e-12	65.112	7.775e-12	4.2283	6.03591e-12	32.5618	303	769.458	0.006414	769.458	0.007879	769.458	0.007533	769.458	0.001497	769.458	0.012512	769.458	0.004541	769.458	0.005055	769.458	0.004719	769.458	1.2e-05	769.458	0.003879	769.458	0.000475	769.458	-4e-06	769.458	-4.9e-05	769.458	-0.000316	769.458	-0.000407	769.458	-3.7e-05	769.458	0.002911	769.458	0.005724	769.458	0.007201	769.458	0.011066	769.458	0.011453
32.8473	5.136e-12	65.6977	7.8686e-12	4.84897	6.15724e-12	32.8473	303	770.423	0.005904	770.423	0.007386	770.423	0.007034	770.423	0.001309	770.423	0.01095	770.423	0.006299	770.423	0.004327	770.423	0.004682	770.423	2.6e-05	770.423	0.003768	770.423	0.000843	770.423	2e-05	770.423	-3.3e-05	770.423	-3e-05	770.423	-0.000225	770.423	-0.000165	770.423	0.001917	770.423	0.005412	770.423	0.005123	770.423	0.008465	770.423	0.008686
33.1328	5.139e-12	66.2833	7.6622e-12	5.46963	6.12397e-12	33.1328	303	771.387	0.005932	771.387	0.007445	771.387	0.006782	771.387	0.001301	771.387	0.009212	771.387	0.007709	771.387	0.004682	771.387	0.004738	771.387	8e-05	771.387	0.003297	771.387	0.000762	771.387	5e-06	771.387	-3e-06	771.387	2.2e-05	771.387	-2.9e-05	771.387	-0.000441	771.387	0.000999	771.387	0.004471	771.387	0.003749	771.387	0.005559	771.387	0.006661
33.4183	5.09e-12	66.8689	7.6536e-12	6.0903	6.03985e-12	33.4183	303	772.351	0.006152	772.351	0.006774	772.351	0.006239	772.351	0.001607	772.351	0.006933	772.351	0.008232	772.351	0.006034	772.351	0.00565	772.351	0.000119	772.351	0.002854	772.351	0.000384	772.351	-6.2e-05	772.351	0	772.351	8.8e-05	772.351	6e-05	772.351	-0.000891	772.351	0.000943	772.351	0.004081	772.351	0.00563	772.351	0.004866	772.351	0.00826
33.7038	5.134e-12	67.4546	7.9019e-12	6.71097	6.23366e-12	33.7038	303	773.315	0.006412	773.315	0.0053	773.315	0.005804	773.315	0.002061	773.315	0.004906	773.315	0.007657	773.315	0.007661	773.315	0.006722	773.315	0.000245	773.315	0.002762	773.315	0.000197	773.315	-0.000382	773.315	-2.2e-05	773.315	0.000143	773.315	0.000419	773.315	-0.001384	773.315	0.001267	773.315	0.004065	773.315	0.010621	773.315	0.005356	773.315	0.01063
33.9894	5.138e-12	68.0402	7.7611e-12	7.3316	6.09222e-12	33.9894	303	774.279	0.006941	774.279	0.004123	774.279	0.005973	774.279	0.002203	774.279	0.004176	774.279	0.006603	774.279	0.00889	774.279	0.006714	774.279	0.000735	774.279	0.002685	774.279	0.000191	774.279	-0.000754	774.279	-0.000101	774.279	0.000223	774.279	0.000953	774.279	-0.001745	774.279	0.001209	774.279	0.003633	774.279	0.013132	774.279	0.004139	774.279	0.008395
34.2749	5.26e-12	68.6259	7.8524e-12	7.95225	6.08463e-12	34.2749	303	775.244	0.00739	775.244	0.003313	775.244	0.005918	775.244	0.002106	775.244	0.004535	775.244	0.005693	775.244	0.009407	775.244	0.005734	775.244	0.001471	775.244	0.002346	775.244	0.000177	775.244	-0.000931	775.244	-0.000155	775.244	0.000216	775.244	0.001631	775.244	-0.001602	775.244	0.000897	775.244	0.003281	775.244	0.011145	775.244	0.001968	775.244	0.004786
34.56	5.25e-12	69.2115	8.0277e-12	8.57288	6.1641e-12	34.56	303	776.208	0.007001	776.208	0.002469	776.208	0.004685	776.208	0.001989	776.208	0.005101	776.208	0.005336	776.208	0.008779	776.208	0.004637	776.208	0.001487	776.208	0.00224	776.208	0.000107	776.208	-0.000735	776.208	-0.000113	776.208	6.3e-05	776.208	0.002277	776.208	-0.000754	776.208	0.000724	776.208	0.003704	776.208	0.008493	776.208	0.00102	776.208	0.00414
34.8456	5.23e-12	69.7971	8.3631e-12	9.1935	6.21071e-12	34.8456	303	777.172	0.00622	777.172	0.002033	777.172	0.003368	777.172	0.001477	777.172	0.005512	777.172	0.005654	777.172	0.007284	777.172	0.003873	777.172	0.000833	777.172	0.002914	777.172	0.000128	777.172	-0.00028	777.172	-5.2e-05	777.172	0	777.172	0.002619	777.172	-0.00013	777.172	0.000449	777.172	0.004029	777.172	0.006532	777.172	0.000895	777.172	0.005063
35.1311	5.13e-12	70.3828	8.0653e-12	9.81413	6.09445e-12	35.1311	303	778.136	0.006103	778.136	0.002616	778.136	0.003093	778.136	0.00059	778.136	0.006507	778.136	0.006055	778.136	0.005942	778.136	0.003535	778.136	0.000449	778.136	0.003847	778.136	0.000397	778.136	-1.1e-05	778.136	-2.9e-05	778.136	-1.43877e-09	778.136	0.003113	778.136	-2.3e-05	778.136	5.7e-05	778.136	0.00337	778.136	0.004051	778.136	0.000613	778.136	0.003645
35.4167	5.28e-12	70.9684	8.4136e-12	10.4348	6.06413e-12	35.4167	303	779.101	0.006667	779.101	0.004098	779.101	0.003458	779.101	0.000152	779.101	0.008481	779.101	0.00544	779.101	0.005241	779.101	0.003914	779.101	0.000385	779.101	0.003841	779.101	0.000983	779.101	6e-05	779.101	-2.6e-05	779.101	2.4e-05	779.101	0.004628	779.101	-7.6e-05	779.101	-4.4e-05	779.101	0.00289	779.101	0.001872	779.101	0.0005	779.101	0.001179
35.7022	5.28e-12	71.5541	8.7855e-12	11.0555	6.13465e-12	35.7022	303	780.065	0.007163	780.065	0.004987	780.065	0.003629	780.065	0.000419	780.065	0.010613	780.065	0.003657	780.065	0.005106	780.065	0.005229	780.065	0.000442	780.065	0.002959	780.065	0.001515	780.065	8.5e-05	780.065	-2e-05	780.065	9.6e-05	780.065	0.007319	780.065	-0.000185	780.065	-7.4e-05	780.065	0.003479	780.065	0.001159	780.065	0.001733	780.065	0.000296
35.9877	5.18e-12	72.1397	8.6125e-12	11.6761	6.1167e-12	35.9877	303	781.029	0.007253	781.029	0.004572	781.029	0.003874	781.029	0.002212	781.029	0.012342	781.029	0.002206	781.029	0.005139	781.029	0.006526	781.029	0.000643	781.029	0.00237	781.029	0.001722	781.029	-1.8e-05	781.029	-1e-05	781.029	0.000194	781.029	0.00914	781.029	-0.000124	781.029	-3e-06	781.029	0.003835	781.029	0.00125	781.029	0.004896	781.029	9.2e-05
36.2732	5.21e-12	72.7253	9.2693e-12	12.2968	6.05534e-12	36.2732	303	781.993	0.006953	781.993	0.004326	781.993	0.004988	781.993	0.004958	781.993	0.014506	781.993	0.001788	781.993	0.004906	781.993	0.00667	781.993	0.001195	781.993	0.002328	781.993	0.001863	781.993	-0.000784	781.993	-2e-06	781.993	0.000495	781.993	0.008353	781.993	-1.4e-05	781.993	-5e-06	781.993	0.002817	781.993	0.001056	781.993	0.005961	781.993	-5.4e-05
36.5588	5.2e-12	73.311	9.1177e-12	12.9174	6.12366e-12	36.5588	303	782.957	0.005526	782.957	0.004895	782.957	0.006371	782.957	0.006376	782.957	0.016618	782.957	0.002198	782.957	0.004303	782.957	0.006177	782.957	0.002001	782.957	0.002437	782.957	0.002044	782.957	-0.002551	782.957	4e-06	782.957	0.001337	782.957	0.00586	782.957	1.1e-05	782.957	-0.00012	782.957	0.002367	782.957	0.000908	782.957	0.003866	782.957	-0.000558
36.8443	5.11e-12	73.8966	9.0693e-12	13.5381	6.22201e-12	36.8443	303	783.922	0.003042	783.922	0.005206	783.922	0.00612	783.922	0.005068	783.922	0.015884	783.922	0.003349	783.922	0.003704	783.922	0.005841	783.922	0.002201	783.922	0.002763	783.922	0.002145	783.922	-0.002955	783.922	9.2e-05	783.922	0.002442	783.922	0.00356	783.922	4.4e-05	783.922	-0.000119	783.922	0.004578	783.922	0.001929	783.922	0.00136	783.922	-0.000108
37.1298	5.14e-12	74.4822	9.4262e-12	14.1587	6.12079e-12	37.1298	303	784.886	0.001362	784.886	0.004402	784.886	0.004623	784.886	0.002054	784.886	0.012758	784.886	0.005077	784.886	0.003672	784.886	0.005083	784.886	0.001492	784.886	0.003782	784.886	0.002206	784.886	-0.001144	784.886	0.000258	784.886	0.002542	784.886	0.002646	784.886	2e-06	784.886	9.1e-05	784.886	0.008588	784.886	0.003905	784.886	1.8e-05	784.886	0.000357
37.4153	5.15e-12	75.0679	9.2714e-12	14.7963	6.15184e-12	37.4153	303	785.85	0.000916	785.85	0.003336	785.85	0.003745	785.85	0.000194	785.85	0.0106	785.85	0.00688	785.85	0.004363	785.85	0.003062	785.85	0.000776	785.85	0.005397	785.85	0.002201	785.85	-8.7e-05	785.85	0.000173	785.85	0.00165	785.85	0.002383	785.85	-0.000207	785.85	0.001801	785.85	0.009032	785.85	0.004072	785.85	-0.001093	785.85	0.000481
37.7009	5.11e-12	75.6535	9.6326e-12	15.382	6.09972e-12	37.7009	303	786.814	0.001055	786.814	0.002485	786.814	0.003486	786.814	-3.5e-05	786.814	0.009587	786.814	0.007991	786.814	0.005568	786.814	0.000854	786.814	0.000355	786.814	0.00686	786.814	0.001669	786.814	0	786.814	-2e-06	786.814	0.000653	786.814	0.001353	786.814	-0.001319	786.814	0.005992	786.814	0.006263	786.814	0.003351	786.814	-0.002592	786.814	2e-06
37.9864	5.14e-12	76.2392	9.1747e-12	15.9676	6.21235e-12	37.9864	303	787.779	0.001389	787.779	0.001774	787.779	0.003196	787.779	6e-06	787.779	0.008281	787.779	0.008033	787.779	0.006521	787.779	8.6e-05	787.779	0.000129	787.779	0.007811	787.779	0.000625	787.779	-7.7e-05	787.779	-0.000293	787.779	0.000136	787.779	0.000112	787.779	-0.002526	787.779	0.008911	787.779	0.003941	787.779	0.004434	787.779	-0.000333	787.779	-9.5e-05
38.2719	5.13e-12	76.8248	9.2585e-12	16.5533	6.13851e-12	38.2719	303	788.743	0.001939	788.743	0.001519	788.743	0.003288	788.743	0.000733	788.743	0.007083	788.743	0.008039	788.743	0.006164	788.743	0.000209	788.743	7.7e-05	788.743	0.008735	788.743	8.4e-05	788.743	-0.00053	788.743	-0.000272	788.743	9.3e-05	788.743	-5.8e-05	788.743	-0.001919	788.743	0.005615	788.743	0.002529	788.743	0.006627	788.743	0.001773	788.743	-7e-06
38.5575	5.17e-12	77.4104	9.0059e-12	17.139	6.12293e-12	38.5575	303	789.707	0.002785	789.707	0.002046	789.707	0.004436	789.707	0.001722	789.707	0.007317	789.707	0.008742	789.707	0.004457	789.707	0.00186	789.707	0.00019	789.707	0.009773	789.707	1.9e-05	789.707	-0.000956	789.707	0	789.707	0.000485	789.707	5.79445e-09	789.707	-0.000612	789.707	0.001339	789.707	0.001305	789.707	0.006182	789.707	0.00697	789.707	7e-06
38.8096	5.1e-12	77.9961	9.3617e-12	17.7246	6.16408e-12	38.8096	303	790.671	0.003097	790.671	0.00328	790.671	0.005864	790.671	0.00193	790.671	0.008906	790.671	0.009275	790.671	0.00212	790.671	0.006643	790.671	0.000566	790.671	0.00995	790.671	9.7e-05	790.671	-0.001206	790.671	0.000271	790.671	0.001646	790.671	0.000548	790.671	-4.1e-05	790.671	5.5e-05	790.671	0.000678	790.671	0.003592	790.671	0.012638	790.671	0.00013
39.0952	5.14e-12	78.5817	8.8952e-12	18.3102	6.17122e-12	39.0952	303	791.636	0.00201	791.636	0.004396	791.636	0.005452	791.636	0.001737	791.636	0.01015	791.636	0.008954	791.636	0.000416	791.636	0.011665	791.636	0.001065	791.636	0.00854	791.636	0.000451	791.636	-0.00146	791.636	0.000383	791.636	0.00283	791.636	0.001529	791.636	6e-06	791.636	6e-06	791.636	0.000729	791.636	0.001715	791.636	0.021601	791.636	0.001644
39.3807	5.13e-12	79.1673	9.3026e-12	18.8959	6.14103e-12	39.3807	303	792.6	0.00092	792.6	0.004991	792.6	0.003869	792.6	0.000887	792.6	0.009801	792.6	0.009242	792.6	0	792.6	0.011088	792.6	0.00119	792.6	0.006675	792.6	0.001011	792.6	-0.001609	792.6	1.9e-05	792.6	0.003163	792.6	0.001202	792.6	-1e-06	792.6	0.000134	792.6	0.000542	792.6	0.000619	792.6	0.026629	792.6	0.003971
39.6662	5.2e-12	79.753	9.0532e-12	19.4815	6.10567e-12	39.6662	303	793.564	0.00085	793.564	0.005775	793.564	0.003266	793.564	1e-06	793.564	0.008473	793.564	0.011251	793.564	-0.000113	793.564	0.007422	793.564	0.000871	793.564	0.005417	793.564	0.001226	793.564	-0.00159	793.564	-0.000226	793.564	0.003718	793.564	0.000622	793.564	-0.000104	793.564	0.00026	793.564	3e-06	793.564	-2e-06	793.564	0.019435	793.564	0.002583
39.9517	5.39e-12	80.3386	9.0414e-12	20.0672	6.19812e-12	39.9517	303	794.528	0.00181	794.528	0.006416	794.528	0.003736	794.528	-0.001036	794.528	0.006358	794.528	0.012612	794.528	-9.7e-05	794.528	0.005836	794.528	0.000385	794.528	0.004619	794.528	0.000775	794.528	-0.00158	794.528	-0.000597	794.528	0.005185	794.528	0.000681	794.528	-0.000398	794.528	0.000226	794.528	-0.000447	794.528	-0.000981	794.528	0.009597	794.528	0.000696
40.2372	5.06e-12	80.9243	9.093e-12	20.6529	6.14523e-12	40.2372	303	795.493	0.003405	795.493	0.005567	795.493	0.004363	795.493	-0.001609	795.493	0.004068	795.493	0.009196	795.493	8e-06	795.493	0.008082	795.493	7.9e-05	795.493	0.004423	795.493	0.000208	795.493	-0.00161	795.493	-0.000247	795.493	0.005636	795.493	0.001314	795.493	-0.000742	795.493	0.000104	795.493	-0.000384	795.493	-0.001959	795.493	0.005258	795.493	0.000733
40.5227	5.23e-12	81.5099	9.1242e-12	21.2386	6.04446e-12	40.5227	303	796.457	0.004556	796.457	0.004171	796.457	0.004847	796.457	-0.000331	796.457	0.003248	796.457	0.004008	796.457	0.0004	796.457	0.01293	796.457	1.5e-05	796.457	0.005162	796.457	8.6e-05	796.457	-0.001519	796.457	2.5e-05	796.457	0.003143	796.457	0.001602	796.457	-0.001071	796.457	-2e-06	796.457	1e-06	796.457	-0.001906	796.457	0.004033	796.457	0.00264
40.8082	5.09e-12	82.0955	8.8844e-12	21.8242	6.19775e-12	40.8082	303	797.421	0.005267	797.421	0.004051	797.421	0.005767	797.421	3e-06	797.421	0.00446	797.421	0.001525	797.421	0.000995	797.421	0.016206	797.421	1.1e-05	797.421	0.006313	797.421	0.000331	797.421	-0.001214	797.421	0.000414	797.421	0.000725	797.421	0.001063	797.421	-0.001465	797.421	-0.000248	797.421	0.000176	797.421	-0.002836	797.421	0.002387	797.421	0.004179
41.0937	5.34e-12	82.6811	9.0833e-12	22.4098	6.10419e-12	41.0937	303	798.385	0.00577	798.385	0.005228	798.385	0.006556	798.385	5.7e-05	798.385	0.007308	798.385	0.001049	798.385	0.001299	798.385	0.015462	798.385	0	798.385	0.006973	798.385	0.000934	798.385	-0.000697	798.385	0.000424	798.385	4.3e-05	798.385	0.000477	798.385	-0.001615	798.385	-0.000438	798.385	0.00029	798.385	-0.004375	798.385	0.001052	798.385	0.004106
41.3792	5.22e-12	83.2668	9.2134e-12	22.9621	6.11425e-12	41.3792	303	799.35	0.005896	799.35	0.006299	799.35	0.005779	799.35	0.000146	799.35	0.0101	799.35	0.001528	799.35	0.001288	799.35	0.011821	799.35	-7.5e-05	799.35	0.007197	799.35	0.001102	799.35	-0.000195	799.35	4.4e-05	799.35	2.6e-05	799.35	0.000319	799.35	-0.001063	799.35	-0.000163	799.35	0.000692	799.35	-0.00259	799.35	0.000931	799.35	0.004164
41.6647	5.33e-12	83.8524	9.4101e-12	23.5478	6.08025e-12	41.6647	303	800.314	0.006345	800.314	0.006392	800.314	0.004341	800.314	0.000594	800.314	0.012038	800.314	0.002288	800.314	0.000969	800.314	0.008253	800.314	-0.000199	800.314	0.007803	800.314	0.000678	800.314	-1.7e-05	800.314	-5.9e-05	800.314	0.000268	800.314	0.000653	800.314	-0.000477	800.314	-2.5e-05	800.314	0.000998	800.314	-7.7e-05	800.314	0.000979	800.314	0.0034
41.9503	5.34e-12	84.438	9.2048e-12	24.1335	6.15153e-12	41.9503	303	801.278	0.008074	801.278	0.006508	801.278	0.003902	801.278	0.001328	801.278	0.014179	801.278	0.002467	801.278	0.000404	801.278	0.005641	801.278	-0.000206	801.278	0.008562	801.278	0.000405	801.278	-2e-06	801.278	-7.6e-05	801.278	0.000606	801.278	0.00151	801.278	-0.000369	801.278	-2.5e-05	801.278	0.000369	801.278	0.000703	801.278	0.000191	801.278	0.001125
42.2358	5.2e-12	85.0237	8.9102e-12	24.7191	6.19347e-12	42.2358	303	802.242	0.010376	802.242	0.006783	802.242	0.004204	802.242	0.001947	802.242	0.01495	802.242	0.001817	802.242	4.1e-05	802.242	0.003177	802.242	-0.000188	802.242	0.007986	802.242	0.000395	802.242	-4e-06	802.242	1.1e-05	802.242	0.000528	802.242	0.002302	802.242	-0.00051	802.242	-2e-06	802.242	1.4e-05	802.242	0.002595	802.242	-7.3e-05	802.242	2.8e-05
42.5213	5.07e-12	85.6093	9.3725e-12	25.3048	6.18173e-12	42.5213	303	803.206	0.010647	803.206	0.00627	803.206	0.004079	803.206	0.002292	803.206	0.011344	803.206	0.001077	803.206	2e-06	803.206	0.001095	803.206	-0.000171	803.206	0.005696	803.206	0.000537	803.206	1e-06	803.206	0.000345	803.206	0.000182	803.206	0.001786	803.206	-0.000351	803.206	0.000135	803.206	0.000108	803.206	0.005276	803.206	-5.6e-05	803.206	0
42.8068	5.14e-12	86.195	8.9059e-12	25.8905	6.21231e-12	42.8068	303	804.171	0.008496	804.171	0.005487	804.171	0.003548	804.171	0.001753	804.171	0.00655	804.171	0.001019	804.171	0.000104	804.171	0.000197	804.171	-9.5e-05	804.171	0.003548	804.171	0.000819	804.171	9.4e-05	804.171	0.000657	804.171	1.7e-05	804.171	0.000431	804.171	-1e-06	804.171	0.000355	804.171	0.001028	804.171	0.006283	804.171	8.3e-05	804.171	0.000184
43.0924	5.19e-12	86.7806	9.437e-12	26.4761	6.29219e-12	43.0924	303	805.135	0.006129	805.135	0.005634	805.135	0.003497	805.135	0.000464	805.135	0.004409	805.135	0.001733	805.135	0.000503	805.135	4.8e-05	805.135	-3.3e-05	805.135	0.002347	805.135	0.001377	805.135	0.000263	805.135	0.000577	805.135	-1e-06	805.135	-1.7e-05	805.135	0.00049	805.135	6.9e-05	805.135	0.001603	805.135	0.003937	805.135	7.1e-05	805.135	0.000632
43.3779	5.14e-12	87.3662	9.0382e-12	27.0618	6.25214e-12	43.3779	303	806.099	0.004074	806.099	0.006194	806.099	0.003741	806.099	-1.1e-05	806.099	0.004497	806.099	0.002739	806.099	0.000959	806.099	0.000224	806.099	-2.8e-05	806.099	0.001525	806.099	0.002206	806.099	0.000188	806.099	0.000336	806.099	-2.6e-05	806.099	-0.00047	806.099	0.001935	806.099	-0.000125	806.099	0.000976	806.099	0.001732	806.099	-4.1e-05	806.099	0.001557
43.6635	5.1e-12	87.9519	9.1575e-12	27.6475	6.25551e-12	43.6635	303	807.063	0.002211	807.063	0.005582	807.063	0.003372	807.063	-7.8e-05	807.063	0.005395	807.063	0.003005	807.063	0.001431	807.063	0.001278	807.063	-3.7e-05	807.063	0.00102	807.063	0.00255	807.063	4e-06	807.063	9.6e-05	807.063	-0.000119	807.063	-0.00067	807.063	0.003639	807.063	-0.000602	807.063	0.000479	807.063	0.001603	807.063	-3.9e-05	807.063	0.004658
43.9486	5.06e-12	88.5375	9.2929e-12	28.2331	6.28839e-12	43.9486	303	808.028	0.001147	808.028	0.004199	808.028	0.002485	808.028	0.00016	808.028	0.005781	808.028	0.002649	808.028	0.002103	808.028	0.002919	808.028	-1e-06	808.028	0.001218	808.028	0.001776	808.028	-0.000114	808.028	0	808.028	-0.000194	808.028	-0.000353	808.028	0.004134	808.028	-0.000825	808.028	0.00037	808.028	0.002485	808.028	0.000109	808.028	0.007824
44.2342	5.13e-12	89.1232	9.0887e-12	28.8187	6.29563e-12	44.2342	303	808.992	0.00089	808.992	0.003558	808.992	0.001837	808.992	0.001381	808.992	0.005299	808.992	0.002555	808.992	0.00271	808.992	0.003466	808.992	7.5e-05	808.992	0.002463	808.992	0.000728	808.992	-0.00029	808.992	-9.3e-05	808.992	-9.4e-05	808.992	-9.6e-05	808.992	0.003039	808.992	-0.000911	808.992	0.000298	808.992	0.001866	808.992	0.000282	808.992	0.005883
44.5197	5.17e-12	89.7088	9.2714e-12	29.4044	6.34465e-12	44.5197	303	809.956	0.000919	809.956	0.003684	809.956	0.001475	809.956	0.002146	809.956	0.004056	809.956	0.002766	809.956	0.002746	809.956	0.003112	809.956	0.00021	809.956	0.004755	809.956	0.000153	809.956	-0.00035	809.956	-0.000231	809.956	0	809.956	-1.7e-05	809.956	0.001426	809.956	-0.000693	809.956	0.000335	809.956	0.000421	809.956	8.9e-05	809.956	0.002287
44.8052	5.26e-12	90.2771	9.5004e-12	29.9901	6.23364e-12	44.8052	303	810.92	0.000796	810.92	0.003717	810.92	0.001289	810.92	0.001553	810.92	0.00272	810.92	0.002713	810.92	0.002233	810.92	0.003188	810.92	0.000144	810.92	0.00686	810.92	2.4e-05	810.92	-0.000364	810.92	-0.000284	810.92	4e-05	810.92	-6e-06	810.92	0.000376	810.92	-0.000145	810.92	0.000854	810.92	3.2e-05	810.92	2.5e-05	810.92	0.001059
45.0907	5.18e-12	90.8628	9.4606e-12	30.5757	6.25157e-12	45.0907	303	811.885	0.000624	811.885	0.003396	811.885	0.001496	811.885	0.000718	811.885	0.002245	811.885	0.002242	811.885	0.001653	811.885	0.004282	811.885	6e-05	811.885	0.007312	811.885	6e-05	811.885	-0.0004	811.885	-0.000306	811.885	2.1e-05	811.885	-2.4e-05	811.885	5.5e-05	811.885	1.3e-05	811.885	0.001498	811.885	7.1e-05	811.885	5.2e-05	811.885	0.001323
45.3759	5.13e-12	91.4484	9.581e-12	31.1614	6.24266e-12	45.3759	303	812.849	0.000709	812.849	0.003154	812.849	0.002268	812.849	0.000294	812.849	0.0025	812.849	0.001831	812.849	0.001123	812.849	0.005708	812.849	8.1e-05	812.849	0.006587	812.849	0.000229	812.849	-0.000534	812.849	-0.000392	812.849	-4e-06	812.849	-0.000146	812.849	3e-06	812.849	9.2e-05	812.849	0.000964	812.849	0.000215	812.849	5.2e-05	812.849	0.001597
45.6614	5.18e-12	92.034	9.1973e-12	31.7471	6.31376e-12	45.6614	303	813.813	0.001146	813.813	0.002838	813.813	0.003228	813.813	0.000197	813.813	0.002459	813.813	0.001756	813.813	0.000636	813.813	0.005799	813.813	0.000171	813.813	0.005762	813.813	0.000342	813.813	-0.000859	813.813	-0.000473	813.813	-4.3e-05	813.813	-0.000485	813.813	-2e-06	813.813	6.8e-05	813.813	0.00016	813.813	0.000355	813.813	0.000131	813.813	0.001613
45.947	5.26e-12	92.6196	9.3918e-12	32.3327	6.1505e-12	45.947	303	814.777	0.001789	814.777	0.002175	814.777	0.003551	814.777	0.00036	814.777	0.001638	814.777	0.002101	814.777	0.000429	814.777	0.003587	814.777	0.000165	814.777	0.005308	814.777	0.000207	814.777	-0.001255	814.777	-0.000345	814.777	-6.3e-05	814.777	-0.00081	814.777	-1.6e-05	814.777	4.6e-05	814.777	1.4e-05	814.777	0.000669	814.777	0.001104	814.777	0.002065
46.2325	5.19e-12	93.2053	9.5499e-12	32.9184	6.29903e-12	46.2325	303	815.741	0.002291	815.741	0.001748	815.741	0.003219	815.741	0.000671	815.741	0.001066	815.741	0.002782	815.741	0.000668	815.741	0.001026	815.741	5e-05	815.741	0.005157	815.741	7.2e-05	815.741	-0.001231	815.741	-0.000118	815.741	-0.00012	815.741	-0.000622	815.741	-4.6e-05	815.741	3.9e-05	815.741	0.000123	815.741	0.000925	815.741	0.003688	815.741	0.002469
46.5181	5.09e-12	93.7736	9.4069e-12	33.504	6.22437e-12	46.5181	303	816.706	0.002335	816.706	0.002052	816.706	0.002672	816.706	0.000737	816.706	0.001212	816.706	0.003413	816.706	0.001455	816.706	3.3e-05	816.706	3e-06	816.706	0.00489	816.706	5.9e-05	816.706	-0.000721	816.706	-2.5e-05	816.706	-0.000376	816.706	-0.000172	816.706	-0.000105	816.706	2.2e-05	816.706	0.000531	816.706	0.000601	816.706	0.005055	816.706	0.001814
46.8036	5.19e-12	94.3592	9.451e-12	34.0897	6.27585e-12	46.8036	303	817.67	0.001732	817.67	0.002863	817.67	0.001857	817.67	0.000609	817.67	0.001757	817.67	0.003599	817.67	0.002724	817.67	-7e-05	817.67	1e-06	817.67	0.004223	817.67	0.000121	817.67	-0.000223	817.67	-1.9e-05	817.67	-0.000928	817.67	2e-06	817.67	-0.000103	817.67	1.1e-05	817.67	0.001195	817.67	0.000275	817.67	0.004333	817.67	0.001036
47.0891	5.07e-12	94.9448	9.4897e-12	34.6753	6.24276e-12	47.0891	303	818.634	0.00102	818.634	0.003281	818.634	0.001049	818.634	0.000635	818.634	0.00205	818.634	0.003552	818.634	0.00411	818.634	-6e-06	818.634	3.7e-05	818.634	0.003404	818.634	0.000153	818.634	-3.8e-05	818.634	-4.8e-05	818.634	-0.001352	818.634	0.000159	818.634	2e-06	818.634	1e-05	818.634	0.002242	818.634	0.000431	818.634	0.003566	818.634	0.001031
47.3746	5.14e-12	95.5305	9.7928e-12	35.261	6.32909e-12	47.3746	303	819.598	0.001	819.598	0.003013	819.598	0.000811	819.598	0.000755	819.598	0.001953	819.598	0.004007	819.598	0.005109	819.598	0.000388	819.598	0.00015	819.598	0.002839	819.598	6.3e-05	819.598	-4.4e-05	819.598	-9.7e-05	819.598	-0.001188	819.598	0.000231	819.598	0.000552	819.598	6e-06	819.598	0.002991	819.598	0.001103	819.598	0.003053	819.598	0.001315
47.6602	5.21e-12	96.1161	9.4176e-12	35.8466	6.40069e-12	47.6602	303	820.563	0.001982	820.563	0.002713	820.563	0.00114	820.563	0.000556	820.563	0.001744	820.563	0.005137	820.563	0.00546	820.563	0.002189	820.563	0.000207	820.563	0.002498	820.563	0	820.563	-0.000228	820.563	-0.000184	820.563	-0.000825	820.563	0.000128	820.563	0.001989	820.563	2.2e-05	820.563	0.002379	820.563	0.001536	820.563	0.002055	820.563	0.000909
47.9457	5.22e-12	96.7017	9.4262e-12	36.4323	6.32669e-12	47.9457	303	821.527	0.003397	821.527	0.00254	821.527	0.001555	821.527	0.000167	821.527	0.001292	821.527	0.006053	821.527	0.005133	821.527	0.005483	821.527	0.000127	821.527	0.002238	821.527	-2.4e-05	821.527	-0.000583	821.527	-0.000397	821.527	-0.000627	821.527	4.5e-05	821.527	0.003003	821.527	0.000336	821.527	0.0012	821.527	0.001546	821.527	0.001155	821.527	0.00032
48.2312	5.06e-12	97.2873	9.5918e-12	37.018	6.26512e-12	48.2312	303	822.491	0.003269	822.491	0.002309	822.491	0.001508	822.491	1.9e-05	822.491	0.000741	822.491	0.005828	822.491	0.00437	822.491	0.009135	822.491	4.4e-05	822.491	0.002232	822.491	-1.8e-05	822.491	-0.000605	822.491	-0.000736	822.491	-0.000552	822.491	1.9e-05	822.491	0.002628	822.491	0.00181	822.491	0.000646	822.491	0.001867	822.491	0.001022	822.491	0.00015
48.5168	5.09e-12	97.873	9.6885e-12	37.6036	6.25215e-12	48.5168	303	823.455	0.00186	823.455	0.00227	823.455	0.001426	823.455	1.6e-05	823.455	0.000646	823.455	0.005235	823.455	0.003626	823.455	0.010426	823.455	3.3e-05	823.455	0.002664	823.455	6e-06	823.455	-0.000192	823.455	-0.000917	823.455	-0.000475	823.455	4e-06	823.455	0.001578	823.455	0.003624	823.455	0.000672	823.455	0.002346	823.455	0.001303	823.455	0.000131
48.8023	5.12e-12	98.4586	9.4983e-12	38.1893	6.40945e-12	48.8023	303	824.42	0.001018	824.42	0.002713	824.42	0.00188	824.42	5.4e-05	824.42	0.001239	824.42	0.005384	824.42	0.003047	824.42	0.009077	824.42	5e-05	824.42	0.003269	824.42	0.000106	824.42	0	824.42	-0.000782	824.42	-0.000422	824.42	-1.9e-05	824.42	0.000746	824.42	0.003818	824.42	0.00089	824.42	0.002059	824.42	0.001187	824.42	5.9e-05
49.0878	5.17e-12	99.0443	9.7229e-12	38.775	6.36367e-12	49.0878	303	825.384	0.000871	825.384	0.003348	825.384	0.002646	825.384	0.000109	825.384	0.002292	825.384	0.006052	825.384	0.002569	825.384	0.007129	825.384	3e-05	825.384	0.003573	825.384	0.000231	825.384	3.9e-05	825.384	-0.000481	825.384	-0.000484	825.384	-0.000225	825.384	0.00022	825.384	0.003136	825.384	0.001244	825.384	0.001357	825.384	0.000858	825.384	8.7e-05
49.3734	5.2e-12	99.6299	9.5058e-12	39.3606	6.38109e-12	49.3734	303	826.348	0.000886	826.348	0.003619	826.348	0.002925	826.348	0.000223	826.348	0.002794	826.348	0.006186	826.348	0.00226	826.348	0.005657	826.348	0	826.348	0.003642	826.348	0.000248	826.348	1.2e-05	826.348	-0.000188	826.348	-0.000661	826.348	-0.00058	826.348	2e-06	826.348	0.00288	826.348	0.002021	826.348	0.001091	826.348	0.000956	826.348	0.000785
49.6589	5.19e-12	100.216	9.5187e-12	39.9463	6.30007e-12	49.6589	303	827.312	0.000784	827.312	0.00383	827.312	0.002861	827.312	0.000413	827.312	0.002734	827.312	0.005488	827.312	0.00207	827.312	0.004492	827.312	-8e-06	827.312	0.004045	827.312	0.00018	827.312	-1.9e-05	827.312	-2.7e-05	827.312	-0.000743	827.312	-0.000695	827.312	-0.000112	827.312	0.003002	827.312	0.003027	827.312	0.001111	827.312	0.001289	827.312	0.002725
49.9444	5.26e-12	100.801	9.8208e-12	40.532	6.4548e-12	49.9444	303	828.277	0.000777	828.277	0.004658	828.277	0.003215	828.277	0.000497	828.277	0.002993	828.277	0.004656	828.277	0.001675	828.277	0.003604	828.277	0	828.277	0.004975	828.277	0.000106	828.277	-0.000126	828.277	2e-06	828.277	-0.000543	828.277	-0.000565	828.277	-0.000319	828.277	0.002842	828.277	0.003492	828.277	0.000868	828.277	0.001089	828.277	0.003852
50.2296	5.1e-12	101.387	9.9003e-12	41.1176	6.35204e-12	50.2296	303	829.241	0.001135	829.241	0.005722	829.241	0.003763	829.241	0.000402	829.241	0.003502	829.241	0.004035	829.241	0.00105	829.241	0.003587	829.241	3.9e-05	829.241	0.005896	829.241	4.5e-05	829.241	-0.000239	829.241	1.5e-05	829.241	-0.00022	829.241	-0.000414	829.241	-0.000354	829.241	0.002318	829.241	0.003379	829.241	0.000585	829.241	0.000619	829.241	0.003477
50.5151	5.12e-12	101.972	9.667e-12	41.7032	6.36369e-12	50.5151	303	830.205	0.001968	830.205	0.005773	830.205	0.003531	830.205	0.000296	830.205	0.003472	830.205	0.003671	830.205	0.000674	830.205	0.004837	830.205	0.000179	830.205	0.006058	830.205	8e-06	830.205	-0.000257	830.205	1e-06	830.205	-3.3e-05	830.205	-0.000275	830.205	-0.000163	830.205	0.001765	830.205	0.00318	830.205	0.000763	830.205	0.000534	830.205	0.002962
50.8007	5.14e-12	102.558	9.4617e-12	42.2889	6.39754e-12	50.8007	303	831.169	0.00316	831.169	0.004928	831.169	0.002629	831.169	0.000265	831.169	0.003014	831.169	0.003684	831.169	0.000846	831.169	0.006322	831.169	0.000394	831.169	0.005427	831.169	6.13956e-09	831.169	-0.000157	831.169	-4.7e-05	831.169	0	831.169	-0.000139	831.169	-1.1e-05	831.169	0.001325	831.169	0.002935	831.169	0.001462	831.169	0.000796	831.169	0.002404
51.0862	5.17e-12	103.144	9.3252e-12	42.8745	6.36015e-12	51.0862	303	832.133	0.004577	832.133	0.004274	832.133	0.001986	832.133	0.000262	832.133	0.002797	832.133	0.003933	832.133	0.001613	832.133	0.006244	832.133	0.00062	832.133	0.004582	832.133	0	832.133	-5.9e-05	832.133	-0.00027	832.133	5e-06	832.133	-5.2e-05	832.133	1.4e-05	832.133	0.001066	832.133	0.0026	832.133	0.002016	832.133	0.000958	832.133	0.001512
51.3717	5.23e-12	103.729	9.7326e-12	43.4602	6.49151e-12	51.3717	303	833.098	0.005906	833.098	0.003764	833.098	0.001833	833.098	0.000276	833.098	0.002637	833.098	0.003819	833.098	0.002781	833.098	0.004932	833.098	0.000728	833.098	0.00392	833.098	0	833.098	-3e-05	833.098	-0.000587	833.098	3e-06	833.098	-1.7e-05	833.098	3.2e-05	833.098	0.001173	833.098	0.002642	833.098	0.002099	833.098	0.000959	833.098	0.001025
51.6572	5.19e-12	104.315	9.7982e-12	44.0459	6.43751e-12	51.6572	303	834.062	0.006354	834.062	0.002929	834.062	0.002027	834.062	0.000343	834.062	0.002048	834.062	0.003	834.062	0.003918	834.062	0.004243	834.062	0.000661	834.062	0.003709	834.062	0	834.062	-5.3e-05	834.062	-0.000731	834.062	-1e-06	834.062	-2e-06	834.062	1.2e-05	834.062	0.001772	834.062	0.003496	834.062	0.002121	834.062	0.001193	834.062	0.001495
51.9427	5.08e-12	104.901	9.6111e-12	44.6315	6.4374e-12	51.9427	303	835.026	0.005681	835.026	0.002193	835.026	0.002485	835.026	0.000382	835.026	0.001409	835.026	0.002094	835.026	0.004759	835.026	0.005005	835.026	0.000582	835.026	0.004148	835.026	2e-06	835.026	-0.000113	835.026	-0.000592	835.026	-2.4e-05	835.026	4e-06	835.026	0	835.026	0.00245	835.026	0.004673	835.026	0.00204	835.026	0.001616	835.026	0.002583
52.2279	5.2e-12	105.486	9.6337e-12	45.2172	6.42375e-12	52.2279	303	835.99	0.004616	835.99	0.002126	835.99	0.002957	835.99	0.00027	835.99	0.001236	835.99	0.001637	835.99	0.005297	835.99	0.006639	835.99	0.000635	835.99	0.005141	835.99	8e-06	835.99	-0.000144	835.99	-0.000371	835.99	-7.5e-05	835.99	2.4e-05	835.99	-2.9e-05	835.99	0.002565	835.99	0.005059	835.99	0.001596	835.99	0.001784	835.99	0.002856
52.5135	5.06e-12	106.072	9.7057e-12	45.8028	6.38789e-12	52.5135	303	836.955	0.003662	836.955	0.002681	836.955	0.002786	836.955	0.000104	836.955	0.001436	836.955	0.001542	836.955	0.005537	836.955	0.008107	836.955	0.000796	836.955	0.006278	836.955	2.7e-05	836.955	-0.0001	836.955	-0.000203	836.955	-0.000117	836.955	2.7e-05	836.955	-7.7e-05	836.955	0.002345	836.955	0.0047	836.955	0.001236	836.955	0.001859	836.955	0.00238
52.799	5.17e-12	106.658	9.4187e-12	46.3885	6.45426e-12	52.799	303	837.919	0.003029	837.919	0.003384	837.919	0.001839	837.919	2.5e-05	837.919	0.001613	837.919	0.001671	837.919	0.005611	837.919	0.008919	837.919	0.000939	837.919	0.007035	837.919	4.3e-05	837.919	-2e-05	837.919	-9.6e-05	837.919	-0.000128	837.919	5e-06	837.919	-6.6e-05	837.919	0.002368	837.919	0.004418	837.919	0.001486	837.919	0.0023	837.919	0.002415
53.0842	5.16e-12	107.243	9.6907e-12	46.9741	6.41855e-12	53.0842	303	838.883	0.003045	838.883	0.003906	838.883	0.001072	838.883	4e-06	838.883	0.001604	838.883	0.002127	838.883	0.005783	838.883	0.009172	838.883	0.000981	838.883	0.007136	838.883	3e-05	838.883	8e-06	838.883	-5.3e-05	838.883	-0.000119	838.883	-2e-06	838.883	-8e-06	838.883	0.002687	838.883	0.004351	838.883	0.002264	838.883	0.002791	838.883	0.003017
53.3697	5.23e-12	107.829	9.6853e-12	47.5598	6.51713e-12	53.3697	303	839.847	0.003946	839.847	0.004276	839.847	0.000953	839.847	-1e-06	839.847	0.001596	839.847	0.003078	839.847	0.006019	839.847	0.008812	839.847	0.000943	839.847	0.006692	839.847	7e-06	839.847	6.5e-05	839.847	-8.3e-05	839.847	-9e-05	839.847	-9e-06	839.847	1.6e-05	839.847	0.002951	839.847	0.004162	839.847	0.002843	839.847	0.002753	839.847	0.003259
53.6552	5.21e-12	108.414	9.7348e-12	48.1455	6.47164e-12	53.6552	303	840.812	0.005347	840.812	0.004164	840.812	0.001311	840.812	-1e-05	840.812	0.001565	840.812	0.004323	840.812	0.006024	840.812	0.007604	840.812	0.00088	840.812	0.005897	840.812	2e-06	840.812	6.6e-05	840.812	-0.00025	840.812	-3.2e-05	840.812	-5e-06	840.812	9.9e-05	840.812	0.003015	840.812	0.003987	840.812	0.002991	840.812	0.002697	840.812	0.003089
53.9408	5.22e-12	109	9.6262e-12	48.7311	6.46128e-12	53.9408	303	841.776	0.005895	841.776	0.003305	841.776	0.001846	841.776	-3e-06	841.776	0.00132	841.776	0.005083	841.776	0.005825	841.776	0.005935	841.776	0.000886	841.776	0.005047	841.776	1.9e-05	841.776	1.3e-05	841.776	-0.000544	841.776	0	841.776	0	841.776	0.000201	841.776	0.003	841.776	0.004173	841.776	0.003142	841.776	0.003266	841.776	0.003141
54.2263	5.24e-12	109.586	9.4832e-12	49.3168	6.60592e-12	54.2263	303	842.74	0.004977	842.74	0.002497	842.74	0.002379	842.74	3e-06	842.74	0.001004	842.74	0.004938	842.74	0.005818	842.74	0.00468	842.74	0.001056	842.74	0.004526	842.74	0.000109	842.74	5.73684e-09	842.74	-0.000673	842.74	2.8e-05	842.74	-1e-06	842.74	0.000241	842.74	0.002924	842.74	0.004488	842.74	0.003258	842.74	0.003799	842.74	0.003145
54.5118	5.119e-12	110.171	9.6004e-12	49.9025	6.43601e-12	54.5118	303	843.704	0.003827	843.704	0.002467	843.704	0.002926	843.704	8e-06	843.704	0.000877	843.704	0.004391	843.704	0.005993	843.704	0.004128	843.704	0.001342	843.704	0.004483	843.704	0.000245	843.704	3e-06	843.704	-0.000493	843.704	2.8e-05	843.704	-2.2e-05	843.704	0.000162	843.704	0.002732	843.704	0.004451	843.704	0.003043	843.704	0.003195	843.704	0.002547
54.7974	5.108e-12	110.757	9.7154e-12	50.4881	6.4298e-12	54.7974	303	844.668	0.003552	844.668	0.003072	844.668	0.003135	844.668	5e-06	844.668	0.000957	844.668	0.003871	844.668	0.00587	844.668	0.004057	844.668	0.001499	844.668	0.004832	844.668	0.000291	844.668	4e-05	844.668	-0.000211	844.668	0	844.668	-9e-05	844.668	4e-05	844.668	0.002515	844.668	0.004245	844.668	0.002838	844.668	0.002159	844.668	0.001967
55.0829	5.11492e-12	111.343	9.924e-12	51.0738	6.48508e-12	55.0829	303	845.633	0.004452	845.633	0.003595	845.633	0.00253	845.633	2.5e-05	845.633	0.001157	845.633	0.003462	845.633	0.005319	845.633	0.004299	845.633	0.001374	845.633	0.005488	845.633	0.000218	845.633	6.7e-05	845.633	-3e-05	845.633	-6.6e-05	845.633	-0.000125	845.633	0	845.633	0.002398	845.633	0.004363	845.633	0.003061	845.633	0.001841	845.633	0.00216
55.3684	5.23136e-12	111.928	9.71e-12	51.6595	6.55148e-12	55.3684	303	846.597	0.006194	846.597	0.003648	846.597	0.001559	846.597	0.000121	846.597	0.001442	846.597	0.003222	846.597	0.004879	846.597	0.00484	846.597	0.001151	846.597	0.006365	846.597	0.000126	846.597	1.4e-05	846.597	6e-06	846.597	-0.000201	846.597	-5.7e-05	846.597	-2.2e-05	846.597	0.00233	846.597	0.004732	846.597	0.003365	846.597	0.002236	846.597	0.002825
55.654	5.22779e-12	112.514	9.9014e-12	52.2451	6.53533e-12	55.654	303	847.561	0.007604	847.561	0.003537	847.561	0.000896	847.561	0.000211	847.561	0.001737	847.561	0.003123	847.561	0.004794	847.561	0.005605	847.561	0.001026	847.561	0.007295	847.561	6.9e-05	847.561	-2.1e-05	847.561	4.9e-05	847.561	-0.000245	847.561	0	847.561	-2.9e-05	847.561	0.00218	847.561	0.00489	847.561	0.003223	847.561	0.002726	847.561	0.002899
55.9395	5.22385e-12	113.1	9.7057e-12	52.8308	6.51531e-12	55.9395	303	848.525	0.007411	848.525	0.003293	848.525	0.000574	848.525	0.00017	848.525	0.001766	848.525	0.002953	848.525	0.004594	848.525	0.006179	848.525	0.000959	848.525	0.008035	848.525	3.8e-05	848.525	-0.000148	848.525	3.9e-05	848.525	-0.000181	848.525	3.9e-05	848.525	-1.8e-05	848.525	0.001955	848.525	0.00477	848.525	0.003043	848.525	0.003137	848.525	0.00242
56.225	5.22876e-12	113.685	9.9928e-12	53.4164	6.47089e-12	56.225	303	849.49	0.005845	849.49	0.002744	849.49	0.000466	849.49	9.5e-05	849.49	0.001413	849.49	0.0026	849.49	0.003874	849.49	0.005917	849.49	0.000839	849.49	0.008353	849.49	2.7e-05	849.49	-0.000258	849.49	0	849.49	-9.6e-05	849.49	0.000111	849.49	-5e-06	849.49	0.001775	849.49	0.004544	849.49	0.003404	849.49	0.003816	849.49	0.002307
56.5105	5.10185e-12	114.271	9.71e-12	54.002	6.52759e-12	56.5105	303	850.454	0.004436	850.454	0.002265	850.454	0.000582	850.454	7.1e-05	850.454	0.001089	850.454	0.002298	850.454	0.003005	850.454	0.004862	850.454	0.000668	850.454	0.008159	850.454	3.6e-05	850.454	-0.000272	850.454	-6.4e-05	850.454	-3.8e-05	850.454	0.000129	850.454	0	850.454	0.001731	850.454	0.004089	850.454	0.003907	850.454	0.004535	850.454	0.002756
56.796	5.06218e-12	114.857	9.9283e-12	54.5877	6.44775e-12	56.796	303	851.418	0.003846	851.418	0.002281	851.418	0.000977	851.418	7.8e-05	851.418	0.001098	851.418	0.00226	851.418	0.002476	851.418	0.003842	851.418	0.000504	851.418	0.007523	851.418	6.5e-05	851.418	-0.000265	851.418	-0.000227	851.418	-5e-06	851.418	8.3e-05	851.418	1e-06	851.418	0.001844	851.418	0.003372	851.418	0.003694	851.418	0.004684	851.418	0.00332
57.0816	4.93117e-12	115.442	9.9025e-12	55.1734	6.4395e-12	57.0816	303	852.382	0.00359	852.382	0.002573	852.382	0.001488	852.382	9.1e-05	852.382	0.001343	852.382	0.002368	852.382	0.002358	852.382	0.003405	852.382	0.000369	852.382	0.006566	852.382	8.1e-05	852.382	-0.000302	852.382	-0.000388	852.382	6e-06	852.382	2.2e-05	852.382	5e-06	852.382	0.002074	852.382	0.002864	852.382	0.003031	852.382	0.004534	852.382	0.003892
57.3671	5.25635e-12	116.028	9.6294e-12	55.759	6.43742e-12	57.3671	303	853.347	0.003171	853.347	0.002463	853.347	0.001709	853.347	9.6e-05	853.347	0.001557	853.347	0.002343	853.347	0.002618	853.347	0.003526	853.347	0.00029	853.347	0.005569	853.347	5.2e-05	853.347	-0.000341	853.347	-0.000477	853.347	3.4e-05	853.347	0	853.347	2.4e-05	853.347	0.00225	853.347	0.003019	853.347	0.002706	853.347	0.004639	853.347	0.004655
57.6526	5.18424e-12	116.614	9.6455e-12	56.3446	6.60466e-12	57.6526	303	854.311	0.002823	854.311	0.001892	854.311	0.001622	854.311	7.4e-05	854.311	0.001694	854.311	0.002142	854.311	0.003266	854.311	0.0038	854.311	0.000295	854.311	0.00491	854.311	1.1e-05	854.311	-0.000273	854.311	-0.000467	854.311	2.5e-05	854.311	-1.3e-05	854.311	8.2e-05	854.311	0.002199	854.311	0.003708	854.311	0.002728	854.311	0.004625	854.311	0.005009
57.9381	5.14602e-12	117.199	9.6326e-12	56.9303	6.54792e-12	57.9381	303	855.275	0.002936	855.275	0.001471	855.275	0.001546	855.275	3.7e-05	855.275	0.001891	855.275	0.001967	855.275	0.004174	855.275	0.003906	855.275	0.000352	855.275	0.004739	855.275	0	855.275	-0.000113	855.275	-0.0004	855.275	-7.69068e-10	855.275	-1.3e-05	855.275	0.000154	855.275	0.002052	855.275	0.0043	855.275	0.002659	855.275	0.003917	855.275	0.004266
58.19	5.16627e-12	117.785	9.8304e-12	57.5159	6.58384e-12	58.19	303	856.239	0.00334	856.239	0.001422	856.239	0.001514	856.239	2.1e-05	856.239	0.001989	856.239	0.00193	856.239	0.004892	856.239	0.003944	856.239	0.000379	856.239	0.004971	856.239	-4e-06	856.239	-7e-06	856.239	-0.000341	856.239	-4.6e-05	856.239	0	856.239	0.000165	856.239	0.002088	856.239	0.004471	856.239	0.002589	856.239	0.003009	856.239	0.003113
58.4751	5.19319e-12	118.37	9.9465e-12	58.1016	6.48277e-12	58.4751	303	857.203	0.003428	857.203	0.001554	857.203	0.001375	857.203	3.3e-05	857.203	0.001683	857.203	0.001969	857.203	0.004947	857.203	0.004087	857.203	0.000355	857.203	0.005469	857.203	-1e-06	857.203	2.3e-05	857.203	-0.000314	857.203	-0.000163	857.203	1.8e-05	857.203	0.000119	857.203	0.002348	857.203	0.004444	857.203	0.00294	857.203	0.002563	857.203	0.002485
58.7607	5.13207e-12	118.956	9.6434e-12	58.6872	6.533e-12	58.7607	303	858.168	0.003078	858.168	0.001646	858.168	0.00119	858.168	5.6e-05	858.168	0.001212	858.168	0.001952	858.168	0.004533	858.168	0.004203	858.168	0.000365	858.168	0.006049	858.168	3e-06	858.168	8.7e-05	858.168	-0.00029	858.168	-0.000277	858.168	6.4e-05	858.168	7.8e-05	858.168	0.002554	858.168	0.004381	858.168	0.003573	858.168	0.002401	858.168	0.002373
59.0462	5.20296e-12	119.542	9.7466e-12	59.2729	6.49491e-12	59.0462	303	859.132	0.002838	859.132	0.001661	859.132	0.001125	859.132	4.9e-05	859.132	0.001013	859.132	0.00179	859.132	0.004258	859.132	0.004086	859.132	0.000454	859.132	0.006476	859.132	3.5e-05	859.132	0.000113	859.132	-0.000219	859.132	-0.000331	859.132	5.6e-05	859.132	5.3e-05	859.132	0.002522	859.132	0.004235	859.132	0.003863	859.132	0.002132	859.132	0.002418
59.3317	5.10632e-12	120.127	9.9218e-12	59.8586	6.58342e-12	59.3317	303	860.096	0.003027	860.096	0.001606	860.096	0.001173	860.096	4e-05	860.096	0.001164	860.096	0.001536	860.096	0.00441	860.096	0.003847	860.096	0.000547	860.096	0.006612	860.096	0.000108	860.096	7.9e-05	860.096	-9.3e-05	860.096	-0.000295	860.096	5e-06	860.096	2.8e-05	860.096	0.002396	860.096	0.004066	860.096	0.003778	860.096	0.002033	860.096	0.002732
59.6172	5.04863e-12	120.713	9.4445e-12	60.4442	6.53073e-12	59.6172	303	861.06	0.003446	861.06	0.001496	861.06	0.001241	861.06	8.5e-05	861.06	0.001508	861.06	0.001385	861.06	0.004946	861.06	0.003808	861.06	0.000541	861.06	0.00656	861.06	0.00018	861.06	2.8e-05	861.06	-2e-06	861.06	-0.000191	861.06	-2.5e-05	861.06	1.1e-05	861.06	0.00229	861.06	0.00397	861.06	0.003748	861.06	0.002599	861.06	0.003504
59.9028	5.05937e-12	121.299	9.9379e-12	61.0299	6.656e-12	59.9028	303	862.025	0.003684	862.025	0.001506	862.025	0.001326	862.025	0.000222	862.025	0.001837	862.025	0.001509	862.025	0.005665	862.025	0.004143	862.025	0.000477	862.025	0.006581	862.025	0.000182	862.025	7e-06	862.025	4.7e-05	862.025	-9.4e-05	862.025	-8.9e-05	862.025	1e-05	862.025	0.002096	862.025	0.003872	862.025	0.003676	862.025	0.003693	862.025	0.004085
60.1883	5.19802e-12	121.884	1.01046e-11	61.6155	6.53023e-12	60.1883	303	862.989	0.003584	862.989	0.001786	862.989	0.00143	862.989	0.000338	862.989	0.002066	862.989	0.001867	862.989	0.006254	862.989	0.004802	862.989	0.000448	862.989	0.006798	862.989	0.000124	862.989	1.2e-05	862.989	0.000153	862.989	-3.7e-05	862.989	-7.9e-05	862.989	3.9e-05	862.989	0.00176	862.989	0.003742	862.989	0.003243	862.989	0.004501	862.989	0.003761
60.4738	5.20151e-12	122.47	9.9584e-12	62.2012	6.58063e-12	60.4738	303	863.953	0.003302	863.953	0.002183	863.953	0.001425	863.953	0.000321	863.953	0.002111	863.953	0.002207	863.953	0.006315	863.953	0.005704	863.953	0.000455	863.953	0.007104	863.953	8e-05	863.953	5.1e-05	863.953	0.000183	863.953	-8e-06	863.953	-2.1e-05	863.953	0.000115	863.953	0.001447	863.953	0.003779	863.953	0.002748	863.953	0.004813	863.953	0.003225
60.7593	5.01031e-12	123.056	9.9078e-12	62.7868	6.6175e-12	60.7593	303	864.917	0.003078	864.917	0.002316	864.917	0.001269	864.917	0.000259	864.917	0.001869	864.917	0.002347	864.917	0.005697	864.917	0.006718	864.917	0.000449	864.917	0.007325	864.917	8.6e-05	864.917	0.000114	864.917	0.000129	864.917	0	864.917	0	864.917	0.000182	864.917	0.001299	864.917	0.004048	864.917	0.002638	864.917	0.005027	864.917	0.003383
61.0445	5.05103e-12	123.641	9.8519e-12	63.3725	6.50354e-12	61.0445	303	865.882	0.003048	865.882	0.002174	865.882	0.001188	865.882	0.000248	865.882	0.001485	865.882	0.002445	865.882	0.00485	865.882	0.007541	865.882	0.000424	865.882	0.00741	865.882	0.000145	865.882	0.000135	865.882	7.3e-05	865.882	2e-06	865.882	1.5e-05	865.882	0.00016	865.882	0.001276	865.882	0.0042	865.882	0.002787	865.882	0.004998	865.882	0.004001
61.33	5.14513e-12	124.227	1.01465e-11	63.9581	6.55116e-12	61.33	303	866.846	0.003089	866.846	0.002121	866.846	0.001346	866.846	0.000308	866.846	0.001215	866.846	0.002696	866.846	0.004287	866.846	0.00785	866.846	0.000417	866.846	0.007443	866.846	0.00021	866.846	0.000105	866.846	5e-05	866.846	0	866.846	1.6e-05	866.846	9.3e-05	866.846	0.001264	866.846	0.003995	866.846	0.002804	866.846	0.004461	866.846	0.004185
61.6155	5.14962e-12	124.812	1.01261e-11	64.5438	6.61385e-12	61.6155	303	867.81	0.002916	867.81	0.002274	867.81	0.00162	867.81	0.000472	867.81	0.001124	867.81	0.002978	867.81	0.004058	867.81	0.007455	867.81	0.000454	867.81	0.007521	867.81	0.000209	867.81	6.6e-05	867.81	3.9e-05	867.81	-2.1e-05	867.81	5e-06	867.81	4.9e-05	867.81	0.001214	867.81	0.003754	867.81	0.002795	867.81	0.003983	867.81	0.003892
61.9011	5.00612e-12	125.398	1.03024e-11	65.1295	6.61055e-12	61.9011	303	868.774	0.002511	868.774	0.002428	868.774	0.001746	868.774	0.000756	868.774	0.001169	868.774	0.003023	868.774	0.003972	868.774	0.006431	868.774	0.000542	868.774	0.007668	868.774	0.000142	868.774	4e-05	868.774	2.4e-05	868.774	-7e-05	868.774	2e-06	868.774	3.3e-05	868.774	0.001109	868.774	0.003813	868.774	0.003117	868.774	0.004195	868.774	0.003737
62.1859	5.11884e-12	125.984	9.8068e-12	65.7151	6.71626e-12	62.1859	303	869.739	0.002233	869.739	0.002446	869.739	0.001718	869.739	0.001028	869.739	0.001328	869.739	0.002878	869.739	0.003917	869.739	0.005248	869.739	0.000662	869.739	0.007801	869.739	7.4e-05	869.739	2.8e-05	869.739	8e-06	869.739	-0.000111	869.739	9e-06	869.739	2.4e-05	869.739	0.00094	869.739	0.004001	869.739	0.003621	869.739	0.004813	869.739	0.003723
62.4714	5.05064e-12	126.569	9.9541e-12	66.3008	6.62006e-12	62.4714	303	870.703	0.002321	870.703	0.002415	870.703	0.001711	870.703	0.001136	870.703	0.001577	870.703	0.002821	870.703	0.00389	870.703	0.004409	870.703	0.00074	870.703	0.007786	870.703	3.5e-05	870.703	2.6e-05	870.703	1e-06	870.703	-0.000124	870.703	3.7e-05	870.703	1.1e-05	870.703	0.000772	870.703	0.003929	870.703	0.003812	870.703	0.005003	870.703	0.003484
62.757	5.09909e-12	127.155	9.5907e-12	66.8864	6.53554e-12	62.757	303	871.667	0.002653	871.667	0.002358	871.667	0.001702	871.667	0.001169	871.667	0.001814	871.667	0.00291	871.667	0.003828	871.667	0.004094	871.667	0.000686	871.667	0.007577	871.667	2.1e-05	871.667	2.2e-05	871.667	0	871.667	-0.000107	871.667	7.4e-05	871.667	2e-06	871.667	0.000713	871.667	0.003602	871.667	0.003701	871.667	0.004687	871.667	0.003254
63.0425	5.21166e-12	127.741	9.7584e-12	67.472	6.55321e-12	63.0425	303	872.631	0.002935	872.631	0.002211	872.631	0.00156	872.631	0.001253	872.631	0.001915	872.631	0.002967	872.631	0.003644	872.631	0.00422	872.631	0.000526	872.631	0.007283	872.631	2e-05	872.631	7e-06	872.631	-1e-06	872.631	-7.6e-05	872.631	8.4e-05	872.631	1e-06	872.631	0.000808	872.631	0.003286	872.631	0.003608	872.631	0.004405	872.631	0.00352
63.328	4.97006e-12	128.326	9.5767e-12	68.0577	6.629e-12	63.328	303	873.596	0.003064	873.596	0.00207	873.596	0.001363	873.596	0.001263	873.596	0.0019	873.596	0.002891	873.596	0.00343	873.596	0.004586	873.596	0.00038	873.596	0.007052	873.596	2.9e-05	873.596	-2e-06	873.596	-5e-06	873.596	-6.7e-05	873.596	6.1e-05	873.596	7e-06	873.596	0.000987	873.596	0.003077	873.596	0.003422	873.596	0.004189	873.596	0.004109
63.6135	5.06283e-12	128.912	9.9917e-12	68.6433	6.5606e-12	63.6135	303	874.56	0.003143	874.56	0.002094	874.56	0.001287	874.56	0.001029	874.56	0.001832	874.56	0.002769	874.56	0.003405	874.56	0.005033	874.56	0.000299	874.56	0.006905	874.56	3.9e-05	874.56	-3.8e-05	874.56	-1.3e-05	874.56	-0.000105	874.56	3.3e-05	874.56	3.7e-05	874.56	0.001143	874.56	0.002961	874.56	0.00292	874.56	0.003698	874.56	0.004362
63.8991	5.23266e-12	129.498	1.0297e-11	69.2289	6.48094e-12	63.8991	303	875.524	0.003153	875.524	0.00223	875.524	0.001348	875.524	0.000707	875.524	0.001663	875.524	0.002648	875.524	0.00364	875.524	0.005434	875.524	0.000253	875.524	0.006777	875.524	3.9e-05	875.524	-9.1e-05	875.524	-2.6e-05	875.524	-0.000188	875.524	2.5e-05	875.524	8.9e-05	875.524	0.001239	875.524	0.003012	875.524	0.002437	875.524	0.003086	875.524	0.004217
64.1846	5.06776e-12	130.083	9.9336e-12	69.8145	6.60968e-12	64.1846	303	876.488	0.002999	876.488	0.002266	876.488	0.00147	876.488	0.000544	876.488	0.001372	876.488	0.002468	876.488	0.003934	876.488	0.005549	876.488	0.000217	876.488	0.006668	876.488	3.4e-05	876.488	-0.000115	876.488	-4.7e-05	876.488	-0.000246	876.488	4e-05	876.488	0.000123	876.488	0.001274	876.488	0.003199	876.488	0.002395	876.488	0.002764	876.488	0.004109
64.4701	5.1698e-12	130.669	9.8294e-12	70.4002	6.64052e-12	64.4701	303	877.452	0.002805	877.452	0.002171	877.452	0.001651	877.452	0.000545	877.452	0.001105	877.452	0.002237	877.452	0.00396	877.452	0.005273	877.452	0.000199	877.452	0.006629	877.452	3.4e-05	877.452	-0.000107	877.452	-6.5e-05	877.452	-0.000216	877.452	7.5e-05	877.452	9.9e-05	877.452	0.00122	877.452	0.003217	877.452	0.002665	877.452	0.002697	877.452	0.004039
64.7556	5.18894e-12	131.254	1.00433e-11	70.9859	6.67869e-12	64.7556	303	878.417	0.002774	878.417	0.002107	878.417	0.001944	878.417	0.000561	878.417	0.000977	878.417	0.002076	878.417	0.003641	878.417	0.004961	878.417	0.000204	878.417	0.006649	878.417	3.9e-05	878.417	-9.1e-05	878.417	-6.7e-05	878.417	-0.000147	878.417	9.3e-05	878.417	3.8e-05	878.417	0.001105	878.417	0.002905	878.417	0.002779	878.417	0.002574	878.417	0.003744
65.0412	5.02114e-12	131.84	9.7993e-12	71.5716	6.71402e-12	65.0412	303	879.381	0.002866	879.381	0.0021	879.381	0.002304	879.381	0.000518	879.381	0.000955	879.381	0.00207	879.381	0.003223	879.381	0.005067	879.381	0.000215	879.381	0.006658	879.381	4.2e-05	879.381	-7.2e-05	879.381	-4.8e-05	879.381	-9.4e-05	879.381	7.5e-05	879.381	3e-06	879.381	0.001015	879.381	0.002568	879.381	0.002726	879.381	0.00241	879.381	0.003447
65.3267	5.12472e-12	132.426	1.02626e-11	72.1572	6.6988e-12	65.3267	303	880.345	0.002856	880.345	0.002033	880.345	0.002612	880.345	0.000508	880.345	0.000993	880.345	0.002212	880.345	0.003009	880.345	0.005592	880.345	0.000225	880.345	0.006626	880.345	4e-05	880.345	-5.2e-05	880.345	-2.2e-05	880.345	-5.9e-05	880.345	5.2e-05	880.345	-1.95831e-09	880.345	0.000971	880.345	0.002504	880.345	0.002909	880.345	0.002464	880.345	0.003547
65.6123	5.09396e-12	133.011	1.00788e-11	72.7429	6.65773e-12	65.6123	303	881.309	0.002691	881.309	0.001922	881.309	0.002821	881.309	0.000619	881.309	0.00112	881.309	0.002449	881.309	0.003118	881.309	0.006004	881.309	0.000251	881.309	0.006562	881.309	4.4e-05	881.309	-3.9e-05	881.309	-5e-06	881.309	-3.8e-05	881.309	4.6e-05	881.309	6e-06	881.309	0.000906	881.309	0.002615	881.309	0.003346	881.309	0.002719	881.309	0.003919
65.8978	5.06199e-12	133.597	1.02228e-11	73.3285	6.62835e-12	65.8978	303	882.274	0.002575	882.274	0.001935	882.274	0.002881	882.274	0.000829	882.274	0.001348	882.274	0.002728	882.274	0.003434	882.274	0.005929	882.274	0.000298	882.274	0.006479	882.274	6.1e-05	882.274	-3.7e-05	882.274	0	882.274	-3.6e-05	882.274	4.5e-05	882.274	5.6e-05	882.274	0.000796	882.274	0.00267	882.274	0.003584	882.274	0.00293	882.274	0.004142
66.1833	5.027e-12	134.183	9.9831e-12	73.9141	6.77805e-12	66.1833	303	883.238	0.002639	883.238	0.002138	883.238	0.002617	883.238	0.001055	883.238	0.001545	883.238	0.002992	883.238	0.003726	883.238	0.005631	883.238	0.000337	883.238	0.006423	883.238	9.4e-05	883.238	-3.4e-05	883.238	0	883.238	-5.9e-05	883.238	3.6e-05	883.238	0.000152	883.238	0.000697	883.238	0.002749	883.238	0.003449	883.238	0.003117	883.238	0.00428
66.4688	5.17284e-12	134.768	9.7939e-12	74.4998	6.75007e-12	66.4688	303	884.202	0.002788	884.202	0.002423	884.202	0.002064	884.202	0.001231	884.202	0.001545	884.202	0.003169	884.202	0.00382	884.202	0.005485	884.202	0.000339	884.202	0.006483	884.202	0.000131	884.202	-1.8e-05	884.202	-1e-06	884.202	-9.6e-05	884.202	3.1e-05	884.202	0.000213	884.202	0.000623	884.202	0.003052	884.202	0.003268	884.202	0.003466	884.202	0.004638
66.7544	5.18055e-12	135.354	9.8971e-12	75.0855	6.77934e-12	66.7544	303	885.166	0.002823	885.166	0.002651	885.166	0.001633	885.166	0.001315	885.166	0.001412	885.166	0.003239	885.166	0.003738	885.166	0.005491	885.166	0.000319	885.166	0.006651	885.166	0.000157	885.166	-1e-06	885.166	-2e-05	885.166	-0.000106	885.166	4.9e-05	885.166	0.000189	885.166	0.000518	885.166	0.003446	885.166	0.003232	885.166	0.003847	885.166	0.004944
67.0395	5.06494e-12	135.94	9.5133e-12	75.6711	6.75396e-12	67.0395	306	886.13	0.002667	886.13	0.002771	886.13	0.001607	886.13	0.001309	886.13	0.001318	886.13	0.003248	886.13	0.003653	886.13	0.005489	886.13	0.000297	886.13	0.006762	886.13	0.000159	886.13	2e-06	886.13	-6.9e-05	886.13	-7.4e-05	886.13	9.3e-05	886.13	0.000117	886.13	0.000379	886.13	0.00359	886.13	0.003245	886.13	0.003974	886.13	0.004653
67.3251	5.09423e-12	136.525	1.00379e-11	76.2567	6.75575e-12	67.3251	309	887.095	0.002435	887.095	0.002749	887.095	0.001903	887.095	0.001291	887.095	0.001301	887.095	0.00321	887.095	0.003727	887.095	0.005566	887.095	0.000257	887.095	0.006682	887.095	0.000135	887.095	3e-06	887.095	-0.000106	887.095	-3.2e-05	887.095	0.000117	887.095	5.3e-05	887.095	0.000284	887.095	0.003476	887.095	0.00331	887.095	0.003971	887.095	0.003966
67.6106	4.99255e-12	137.111	1.01691e-11	76.8424	6.82721e-12	67.6106	312	888.059	0.002319	888.059	0.002592	888.059	0.002215	888.059	0.001321	888.059	0.001336	888.059	0.003079	888.059	0.004003	888.059	0.00587	888.059	0.000198	888.059	0.006486	888.059	9.2e-05	888.059	0	888.059	-9e-05	888.059	-1e-05	888.059	7.8e-05	888.059	2e-05	888.059	0.000274	888.059	0.003347	888.059	0.003493	888.059	0.004095	888.059	0.003493
67.8961	5.11508e-12	137.696	9.7896e-12	77.428	6.82112e-12	67.8961	315	889.023	0.002434	889.023	0.002435	889.023	0.002316	889.023	0.001355	889.023	0.001471	889.023	0.002846	889.023	0.004342	889.023	0.006191	889.023	0.000149	889.023	0.006331	889.023	5.2e-05	889.023	-9e-06	889.023	-4.8e-05	889.023	-5e-06	889.023	2.6e-05	889.023	9e-06	889.023	0.000308	889.023	0.003227	889.023	0.003587	889.023	0.004177	889.023	0.003355
68.1816	4.94248e-12	138.282	9.6122e-12	78.0137	6.83152e-12	68.1816	318	889.987	0.002691	889.987	0.002382	889.987	0.002254	889.987	0.001328	889.987	0.001751	889.987	0.002592	889.987	0.004485	889.987	0.006101	889.987	0.000137	889.987	0.006232	889.987	2.9e-05	889.987	-2.2e-05	889.987	-2.2e-05	889.987	-6e-06	889.987	4e-06	889.987	8e-06	889.987	0.000319	889.987	0.003	889.987	0.003347	889.987	0.003934	889.987	0.003341
68.4671	5.25124e-12	138.868	1.00003e-11	78.5994	6.75678e-12	68.4671	321	890.952	0.002846	890.952	0.002352	890.952	0.002101	890.952	0.0013	890.952	0.002046	890.952	0.00243	890.952	0.004303	890.952	0.00555	890.952	0.000152	890.952	0.006114	890.952	2.1e-05	890.952	-2.3e-05	890.952	-1.7e-05	890.952	-7e-06	890.952	0	890.952	1.1e-05	890.952	0.000311	890.952	0.002749	890.952	0.003022	890.952	0.003588	890.952	0.003503
68.7527	5.08846e-12	139.453	1.01443e-11	79.1851	6.7495e-12	68.7527	324	891.916	0.002759	891.916	0.002235	891.916	0.001876	891.916	0.001362	891.916	0.002138	891.916	0.002446	891.916	0.003967	891.916	0.00493	891.916	0.000171	891.916	0.005997	891.916	2.2e-05	891.916	-1.5e-05	891.916	-2.5e-05	891.916	-5e-06	891.916	2e-06	891.916	1.3e-05	891.916	0.000346	891.916	0.002635	891.916	0.003028	891.916	0.00353	891.916	0.004022
69.0382	5.07185e-12	140.039	1.03486e-11	79.7707	6.79417e-12	69.0382	327	892.88	0.002567	892.88	0.002118	892.88	0.001695	892.88	0.001471	892.88	0.002078	892.88	0.002656	892.88	0.003788	892.88	0.004542	892.88	0.000171	892.88	0.005944	892.88	2.3e-05	892.88	-1.2e-05	892.88	-3.8e-05	892.88	-3e-06	892.88	1.3e-05	892.88	1e-05	892.88	0.00045	892.88	0.00258	892.88	0.003346	892.88	0.003707	892.88	0.004616
69.3237	5.09877e-12	140.625	1.01562e-11	80.3563	6.91151e-12	69.3237	330	893.844	0.00246	893.844	0.002148	893.844	0.001689	893.844	0.001504	893.844	0.002117	893.844	0.002981	893.844	0.003896	893.844	0.004365	893.844	0.000153	893.844	0.005898	893.844	2e-05	893.844	-1.9e-05	893.844	-4.3e-05	893.844	-4e-06	893.844	3e-05	893.844	4e-06	893.844	0.00058	893.844	0.002425	893.844	0.003609	893.844	0.003829	893.844	0.00474
69.6092	5.07247e-12	141.21	1.03421e-11	80.942	6.82726e-12	69.6092	333	894.809	0.00249	894.809	0.002293	894.809	0.001849	894.809	0.00147	894.809	0.002313	894.809	0.003258	894.809	0.004181	894.809	0.00433	894.809	0.000139	894.809	0.005757	894.809	1.4e-05	894.809	-3.8e-05	894.809	-3.9e-05	894.809	-1e-05	894.809	2.5e-05	894.809	1e-06	894.809	0.00067	894.809	0.002275	894.809	0.003713	894.809	0.003946	894.809	0.00446
69.8944	5.13493e-12	141.796	1.03593e-11	81.5276	6.78758e-12	69.8944	336	895.773	0.002651	895.773	0.002392	895.773	0.00205	895.773	0.0015	895.773	0.002457	895.773	0.003316	895.773	0.004466	895.773	0.004511	895.773	0.000156	895.773	0.00558	895.773	1.1e-05	895.773	-5.2e-05	895.773	-3.7e-05	895.773	-1.7e-05	895.773	3e-06	895.773	1e-06	895.773	0.000677	895.773	0.002358	895.773	0.00389	895.773	0.004304	895.773	0.004282
70.1799	5.04957e-12	142.381	1.01293e-11	82.1133	6.88845e-12	70.1799	339	896.737	0.002962	896.737	0.002395	896.737	0.002197	896.737	0.001647	896.737	0.002387	896.737	0.003108	896.737	0.004678	896.737	0.004939	896.737	0.000211	896.737	0.005537	896.737	1.1e-05	896.737	-4.2e-05	896.737	-4.1e-05	896.737	-1.9e-05	896.737	-4e-06	896.737	3e-06	896.737	0.000611	896.737	0.002638	896.737	0.004138	896.737	0.004754	896.737	0.004316
70.4655	5.16552e-12	142.967	1.01465e-11	82.699	6.81958e-12	70.4655	342	897.701	0.003358	897.701	0.002375	897.701	0.002273	897.701	0.001858	897.701	0.002202	897.701	0.002777	897.701	0.004843	897.701	0.005416	897.701	0.000266	897.701	0.005668	897.701	1e-05	897.701	-2e-05	897.701	-5e-05	897.701	-1.8e-05	897.701	-1.6e-05	897.701	9e-06	897.701	0.000543	897.701	0.002831	897.701	0.004153	897.701	0.004892	897.701	0.004333
70.751	5.15057e-12	143.553	9.996e-12	83.2846	6.75712e-12	70.751	345	898.666	0.003615	898.666	0.00235	898.666	0.002252	898.666	0.002097	898.666	0.002066	898.666	0.002562	898.666	0.004924	898.666	0.005674	898.666	0.000258	898.666	0.00583	898.666	5e-06	898.666	-1e-05	898.666	-5.3e-05	898.666	-2.1e-05	898.666	-1.4e-05	898.666	1e-05	898.666	0.000539	898.666	0.002832	898.666	0.003898	898.666	0.004739	898.666	0.004354
71.0365	5.081e-12	144.138	1.03464e-11	83.8703	6.79667e-12	71.0365	348	899.63	0.003569	899.63	0.002311	899.63	0.002125	899.63	0.002347	899.63	0.002041	899.63	0.002674	899.63	0.004822	899.63	0.005682	899.63	0.000197	899.63	0.005884	899.63	0	899.63	-1.1e-05	899.63	-4.9e-05	899.63	-2.7e-05	899.63	-6e-06	899.63	4e-06	899.63	0.000602	899.63	0.00282	899.63	0.003664	899.63	0.004641	899.63	0.004571
71.3221	5.05345e-12	144.724	1.02217e-11	84.456	6.82739e-12	71.3221	351	900.594	0.003345	900.594	0.002375	900.594	0.002003	900.594	0.002497	900.594	0.002138	900.594	0.003161	900.594	0.004548	900.594	0.005663	900.594	0.000146	900.594	0.005815	900.594	0	900.594	-2.2e-05	900.594	-4.7e-05	900.594	-3.2e-05	900.594	-2e-06	900.594	1e-06	900.594	0.000652	900.594	0.002907	900.594	0.003548	900.594	0.004654	900.594	0.004835
71.6072	5.10857e-12	145.31	1.03346e-11	85.0416	6.78878e-12	71.6072	354	901.558	0.003145	901.558	0.002656	901.558	0.002004	901.558	0.002437	901.558	0.002331	901.558	0.003778	901.558	0.004264	901.558	0.005796	901.558	0.000134	901.558	0.005688	901.558	0	901.558	-3.5e-05	901.558	-5.6e-05	901.558	-3.6e-05	901.558	0	901.558	1e-06	901.558	0.000626	901.558	0.003018	901.558	0.003389	901.558	0.0046	901.558	0.004831
71.8928	5.26168e-12	145.895	1.0225e-11	85.6273	6.88046e-12	71.8928	357	902.523	0.002988	902.523	0.003031	902.523	0.002109	902.523	0.002253	902.523	0.002511	902.523	0.004089	902.523	0.004149	902.523	0.006014	902.523	0.000142	902.523	0.005571	902.523	1e-06	902.523	-3.7e-05	902.523	-7.7e-05	902.523	-4.2e-05	902.523	3e-06	902.523	7e-06	902.523	0.000563	902.523	0.003104	902.523	0.003183	902.523	0.004507	902.523	0.004676
72.1783	5.15292e-12	146.481	1.02282e-11	86.213	6.87178e-12	72.1783	360	903.487	0.002821	903.487	0.003199	903.487	0.002219	903.487	0.002126	903.487	0.002556	903.487	0.003881	903.487	0.004289	903.487	0.006097	903.487	0.000153	903.487	0.00554	903.487	6e-06	903.487	-2.8e-05	903.487	-0.000103	903.487	-4.9e-05	903.487	1.6e-05	903.487	2.7e-05	903.487	0.00053	903.487	0.003197	903.487	0.003122	903.487	0.004493	903.487	0.004698
72.4638	5.12907e-12	147.067	1.0182e-11	86.7986	7.00288e-12	72.4638	363	904.451	0.002706	904.451	0.003079	904.451	0.002281	904.451	0.002081	904.451	0.002486	904.451	0.003423	904.451	0.004633	904.451	0.005938	904.451	0.000167	904.451	0.005633	904.451	8e-06	904.451	-1.8e-05	904.451	-0.00012	904.451	-5.4e-05	904.451	2.7e-05	904.451	5.8e-05	904.451	0.00054	904.451	0.003229	904.451	0.00324	904.451	0.00441	904.451	0.004822
72.7494	5.18775e-12	147.652	1.0469e-11	87.3843	6.91519e-12	72.7494	366	905.415	0.002734	905.415	0.002888	905.415	0.002282	905.415	0.001996	905.415	0.00241	905.415	0.003078	905.415	0.004995	905.415	0.005689	905.415	0.000186	905.415	0.005778	905.415	4e-06	905.415	-1.5e-05	905.415	-0.000124	905.415	-5.3e-05	905.415	2e-05	905.415	8.3e-05	905.415	0.000582	905.415	0.003103	905.415	0.003383	905.415	0.004101	905.415	0.004741
73.0349	5.16578e-12	148.238	1.04862e-11	87.97	6.95142e-12	73.0349	369	906.38	0.002874	906.38	0.002775	906.38	0.002183	906.38	0.001826	906.38	0.002336	906.38	0.002954	906.38	0.005138	906.38	0.005578	906.38	0.000199	906.38	0.005875	906.38	0	906.38	-2e-05	906.38	-0.000117	906.38	-4.4e-05	906.38	5e-06	906.38	8.8e-05	906.38	0.00066	906.38	0.002922	906.38	0.003524	906.38	0.003788	906.38	0.004546
73.3204	5.22167e-12	148.823	1.05367e-11	88.5556	6.88211e-12	73.3204	372	907.344	0.003018	907.344	0.00272	907.344	0.002014	907.344	0.00166	907.344	0.002197	907.344	0.00297	907.344	0.004927	907.344	0.005678	907.344	0.000193	907.344	0.005923	907.344	-1e-06	907.344	-3e-05	907.344	-0.000105	907.344	-2.9e-05	907.344	0	907.344	6.7e-05	907.344	0.000751	907.344	0.002895	907.344	0.003792	907.344	0.003772	907.344	0.004549
73.6059	5.11026e-12	149.409	1.05625e-11	89.1413	7.07489e-12	73.6059	373	908.308	0.003113	908.308	0.002729	908.308	0.001933	908.308	0.001574	908.308	0.002011	908.308	0.00301	908.308	0.004461	908.308	0.005842	908.308	0.000187	908.308	0.005989	908.308	-1e-06	908.308	-3.7e-05	908.308	-9.4e-05	908.308	-2.1e-05	908.308	0	908.308	3.3e-05	908.308	0.000775	908.308	0.003066	908.308	0.004162	908.308	0.003971	908.308	0.004684
73.8914	5.18223e-12	149.995	1.0383e-11	89.727	6.9766e-12	73.8914	373	909.272	0.003163	909.272	0.002854	909.272	0.002047	909.272	0.001552	909.272	0.001878	909.272	0.002986	909.272	0.003993	909.272	0.005862	909.272	0.000197	909.272	0.006067	909.272	-5.19372e-09	909.272	-3.9e-05	909.272	-8.2e-05	909.272	-2.4e-05	909.272	0	909.272	1.1e-05	909.272	0.000701	909.272	0.003315	909.272	0.00442	909.272	0.004114	909.272	0.00463
74.177	5.21378e-12	150.58	1.05679e-11	90.3126	6.9136e-12	74.177	373	910.236	0.003155	910.236	0.003029	910.236	0.002277	910.236	0.001579	910.236	0.001843	910.236	0.002862	910.236	0.003747	910.236	0.005678	910.236	0.00022	910.236	0.00608	910.236	1e-06	910.236	-4e-05	910.236	-7.2e-05	910.236	-3.9e-05	910.236	1e-06	910.236	8e-06	910.236	0.000611	910.236	0.003577	910.236	0.004478	910.236	0.004219	910.236	0.004417
74.4625	5.1414e-12	151.166	1.02088e-11	90.8983	7.10725e-12	74.4625	373	911.201	0.003102	911.201	0.003076	911.201	0.00244	911.201	0.001669	911.201	0.001884	911.201	0.002685	911.201	0.003835	911.201	0.005382	911.201	0.000243	911.201	0.006028	911.201	5e-06	911.201	-4e-05	911.201	-6.5e-05	911.201	-5.3e-05	911.201	0	911.201	2.7e-05	911.201	0.000574	911.201	0.00385	911.201	0.004429	911.201	0.004465	911.201	0.004347
74.748	5.27471e-12	151.752	1.04625e-11	91.4839	7.03135e-12	74.748	373	912.165	0.00308	912.165	0.002943	912.165	0.002466	912.165	0.001813	912.165	0.001979	912.165	0.002573	912.165	0.004198	912.165	0.00511	912.165	0.000259	912.165	0.006005	912.165	1e-05	912.165	-3.5e-05	912.165	-6.6e-05	912.165	-5e-05	912.165	0	912.165	7.6e-05	912.165	0.000569	912.165	0.004017	912.165	0.004301	912.165	0.00475	912.165	0.004461
75.0336	5.13208e-12	152.337	1.02819e-11	92.0696	6.94254e-12	75.0336	373	913.129	0.003112	913.129	0.002758	913.129	0.002406	913.129	0.00197	913.129	0.002103	913.129	0.002593	913.129	0.004577	913.129	0.00496	913.129	0.000267	913.129	0.006058	913.129	1.6e-05	913.129	-2.7e-05	913.129	-7.3e-05	913.129	-3.7e-05	913.129	0	913.129	0.00011	913.129	0.000554	913.129	0.003943	913.129	0.004086	913.129	0.004831	913.129	0.004557
75.3191	5.28969e-12	152.923	1.03239e-11	92.6552	6.91507e-12	75.3191	373	914.093	0.003109	914.093	0.002624	914.093	0.002289	914.093	0.002129	914.093	0.002188	914.093	0.00271	914.093	0.004688	914.093	0.005003	914.093	0.000267	914.093	0.006108	914.093	1.9e-05	914.093	-2.2e-05	914.093	-7.7e-05	914.093	-2.8e-05	914.093	0	914.093	8.2e-05	914.093	0.000543	914.093	0.003726	914.093	0.003925	914.093	0.004793	914.093	0.004642
75.6042	5.28569e-12	153.509	1.04851e-11	93.2409	6.97476e-12	75.6042	373	915.058	0.003015	915.058	0.002561	915.058	0.002149	915.058	0.002281	915.058	0.002168	915.058	0.002824	915.058	0.004484	915.058	0.005234	915.058	0.000265	915.058	0.006055	915.058	1.4e-05	915.058	-2.9e-05	915.058	-7.6e-05	915.058	-2.6e-05	915.058	0	915.058	3.3e-05	915.058	0.000565	915.058	0.003584	915.058	0.003958	915.058	0.004856	915.058	0.004853
75.8898	5.20273e-12	154.094	1.02561e-11	93.8265	7.05133e-12	75.8898	373	916.022	0.00292	916.022	0.002582	916.022	0.002088	916.022	0.00235	916.022	0.002095	916.022	0.002833	916.022	0.004184	916.022	0.005498	916.022	0.000269	916.022	0.005903	916.022	6e-06	916.022	-5.3e-05	916.022	-7.3e-05	916.022	-2.8e-05	916.022	2e-06	916.022	8e-06	916.022	0.000601	916.022	0.003549	916.022	0.004083	916.022	0.004933	916.022	0.005048
76.1753	5.16495e-12	154.68	1.03701e-11	94.4122	6.9158e-12	76.1753	373	916.986	0.002901	916.986	0.002675	916.986	0.002152	916.986	0.002287	916.986	0.002075	916.986	0.002696	916.986	0.003989	916.986	0.005557	916.986	0.000277	916.986	0.005756	916.986	1e-06	916.986	-8.8e-05	916.986	-7.7e-05	916.986	-2.9e-05	916.986	9e-06	916.986	3e-06	916.986	0.000608	916.986	0.00349	916.986	0.004118	916.986	0.004847	916.986	0.004962
76.4608	5.11965e-12	155.265	1.03604e-11	94.9978	7.00302e-12	76.4608	373	917.95	0.002891	917.95	0.002724	917.95	0.002225	917.95	0.00218	917.95	0.002131	917.95	0.00247	917.95	0.003925	917.95	0.005335	917.95	0.000268	917.95	0.005738	917.95	0	917.95	-0.000108	917.95	-9e-05	917.95	-2.5e-05	917.95	1.7e-05	917.95	5e-06	917.95	0.0006	917.95	0.003388	917.95	0.004129	917.95	0.004762	917.95	0.004704
76.746	5.36818e-12	155.851	1.01884e-11	95.5835	7.08933e-12	76.746	373	918.914	0.002819	918.914	0.002612	918.914	0.002179	918.914	0.002156	918.914	0.002196	918.914	0.0023	918.914	0.00393	918.914	0.005026	918.914	0.000244	918.914	0.005891	918.914	-1e-06	918.914	-9.8e-05	918.914	-0.000106	918.914	-1.4e-05	918.914	1.8e-05	918.914	1.1e-05	918.914	0.000618	918.914	0.003349	918.914	0.004292	918.914	0.004921	918.914	0.004592
77.0311	5.40437e-12	156.437	1.02314e-11	96.1691	6.86086e-12	77.0311	373	919.879	0.002747	919.879	0.002393	919.879	0.002077	919.879	0.002205	919.879	0.002229	919.879	0.002288	919.879	0.003956	919.879	0.004901	919.879	0.000227	919.879	0.006108	919.879	0	919.879	-7.2e-05	919.879	-0.000121	919.879	-4e-06	919.879	1e-05	919.879	1.5e-05	919.879	0.000661	919.879	0.003389	919.879	0.004534	919.879	0.005167	919.879	0.004659
77.3163	5.21597e-12	157.022	1.03002e-11	96.7548	7.02798e-12	77.3163	373	920.843	0.002753	920.843	0.002208	920.843	0.002052	920.843	0.002219	920.843	0.002257	920.843	0.002376	920.843	0.003968	920.843	0.005064	920.843	0.000236	920.843	0.006203	920.843	0	920.843	-5.4e-05	920.843	-0.00013	920.843	0	920.843	2e-06	920.843	1.1e-05	920.843	0.00069	920.843	0.003419	920.843	0.00465	920.843	0.005183	920.843	0.004727
77.6018	5.41425e-12	157.608	1.03206e-11	97.3405	6.95242e-12	77.6018	373	921.807	0.002794	921.807	0.00209	921.807	0.002098	921.807	0.002169	921.807	0.002305	921.807	0.002403	921.807	0.003928	921.807	0.005415	921.807	0.000261	921.807	0.006134	921.807	3e-06	921.807	-5e-05	921.807	-0.000124	921.807	2.62681e-09	921.807	0	921.807	6e-06	921.807	0.0007	921.807	0.00343	921.807	0.004675	921.807	0.005071	921.807	0.004814
77.8874	5.24622e-12	158.194	1.01497e-11	97.9261	7.12162e-12	77.8874	373	922.771	0.0028	922.771	0.001992	922.771	0.002117	922.771	0.002125	922.771	0.002344	922.771	0.002328	922.771	0.003838	922.771	0.005771	922.771	0.000286	922.771	0.00606	922.771	5e-06	922.771	-5.3e-05	922.771	-0.000102	922.771	0	922.771	0	922.771	4e-06	922.771	0.000705	922.771	0.003483	922.771	0.004773	922.771	0.005139	922.771	0.00504
78.1729	5.08381e-12	158.779	1.05023e-11	98.5118	7.0255e-12	78.1729	373	923.736	0.00282	923.736	0.001927	923.736	0.0021	923.736	0.002111	923.736	0.002332	923.736	0.002302	923.736	0.003748	923.736	0.005997	923.736	0.000299	923.736	0.006108	923.736	3e-06	923.736	-5.7e-05	923.736	-7.8e-05	923.736	-3e-06	923.736	-3.83819e-09	923.736	7e-06	923.736	0.000694	923.736	0.003529	923.736	0.004863	923.736	0.005321	923.736	0.005256
78.4584	5.33578e-12	159.365	1.01701e-11	99.0975	7.1159e-12	78.4584	373	924.7	0.002923	924.7	0.001929	924.7	0.002113	924.7	0.002081	924.7	0.00225	924.7	0.00246	924.7	0.003678	924.7	0.006045	924.7	0.000287	924.7	0.006173	924.7	1e-06	924.7	-6e-05	924.7	-6.1e-05	924.7	-9e-06	924.7	0	924.7	1.5e-05	924.7	0.000653	924.7	0.003459	924.7	0.00474	924.7	0.005304	924.7	0.005215
78.7439	5.33752e-12	159.951	1.05217e-11	99.6831	7.00191e-12	78.7439	373	925.664	0.003055	925.664	0.001957	925.664	0.002152	925.664	0.002021	925.664	0.002106	925.664	0.002744	925.664	0.003608	925.664	0.005891	925.664	0.000243	925.664	0.00608	925.664	0	925.664	-6.3e-05	925.664	-5.3e-05	925.664	-2e-05	925.664	1e-06	925.664	2.5e-05	925.664	0.000605	925.664	0.00332	925.664	0.004496	925.664	0.005107	925.664	0.005029
79.0294	5.3941e-12	160.536	9.9347e-12	100.269	6.91184e-12	79.0294	373	926.628	0.003121	926.628	0.001937	926.628	0.002153	926.628	0.00198	926.628	0.00195	926.628	0.002966	926.628	0.003551	926.628	0.005569	926.628	0.000183	926.628	0.005867	926.628	0	926.628	-6e-05	926.628	-5.1e-05	926.628	-3.6e-05	926.628	2e-06	926.628	3.1e-05	926.628	0.000579	926.628	0.003281	926.628	0.004401	926.628	0.005007	926.628	0.00499
79.315	5.27076e-12	161.122	1.01766e-11	100.854	7.08007e-12	79.315	373	927.593	0.003141	927.593	0.001886	927.593	0.002121	927.593	0.00197	927.593	0.001836	927.593	0.003005	927.593	0.00356	927.593	0.005248	927.593	0.00014	927.593	0.005734	927.593	0	927.593	-5.2e-05	927.593	-5.8e-05	927.593	-4.9e-05	927.593	3e-06	927.593	3.2e-05	927.593	0.00057	927.593	0.003404	927.593	0.004484	927.593	0.005021	927.593	0.005081
79.6005	5.21863e-12	161.772	1.01519e-11	101.44	7.24234e-12	79.6005	373	928.557	0.003187	928.557	0.001887	928.557	0.002106	928.557	0.001948	928.557	0.001756	928.557	0.002908	928.557	0.003616	928.557	0.005117	928.557	0.000125	928.557	0.00574	928.557	1e-06	928.557	-4.8e-05	928.557	-7.3e-05	928.557	-5.5e-05	928.557	3e-06	928.557	2.6e-05	928.557	0.000567	928.557	0.0036	928.557	0.004562	928.557	0.004954	928.557	0.005095
79.886	5.27499e-12	162.409	1.00798e-11	102.026	7.07758e-12	79.886	373	929.521	0.003223	929.521	0.001958	929.521	0.002086	929.521	0.001899	929.521	0.001657	929.521	0.002776	929.521	0.003605	929.521	0.005168	929.521	0.000127	929.521	0.005758	929.521	1e-06	929.521	-5.3e-05	929.521	-9.5e-05	929.521	-5.3e-05	929.521	1e-06	929.521	2e-05	929.521	0.000589	929.521	0.003793	929.521	0.004593	929.521	0.004847	929.521	0.005081
80.1715	5.16271e-12	163.046	9.9476e-12	102.611	7.01151e-12	80.1715	373	930.485	0.003156	930.485	0.002058	930.485	0.002019	930.485	0.001853	930.485	0.001553	930.485	0.002682	930.485	0.003474	930.485	0.005164	930.485	0.000133	930.485	0.005711	930.485	0	930.485	-6.3e-05	930.485	-0.000116	930.485	-4.3e-05	930.485	0	930.485	1.7e-05	930.485	0.000646	930.485	0.003977	930.485	0.004681	930.485	0.004918	930.485	0.005252
80.4567	5.27924e-12	163.683	1.04271e-11	103.197	7.03404e-12	80.4567	373	931.449	0.00299	931.449	0.002175	931.449	0.001952	931.449	0.00182	931.449	0.001534	931.449	0.002666	931.449	0.003341	931.449	0.004926	931.449	0.00014	931.449	0.005698	931.449	3.01533e-10	931.449	-6.5e-05	931.449	-0.000133	931.449	-3.2e-05	931.449	-3e-06	931.449	1.9e-05	931.449	0.0007	931.449	0.004136	931.449	0.004771	931.449	0.005139	931.449	0.005565
80.7423	5.1597e-12	164.32	1.05528e-11	103.783	7.05739e-12	80.7423	373	932.414	0.002811	932.414	0.002305	932.414	0.001956	932.414	0.00178	932.414	0.001639	932.414	0.002701	932.414	0.003355	932.414	0.004602	932.414	0.000149	932.414	0.005834	932.414	0	932.414	-5.8e-05	932.414	-0.000147	932.414	-2.6e-05	932.414	-5e-06	932.414	2.3e-05	932.414	0.000701	932.414	0.004253	932.414	0.004704	932.414	0.00528	932.414	0.005791
81.0278	5.18358e-12	164.957	1.03303e-11	104.368	7.07252e-12	81.0278	373	933.378	0.002679	933.378	0.002368	933.378	0.002003	933.378	0.001747	933.378	0.001791	933.378	0.002695	933.378	0.003502	933.378	0.00449	933.378	0.00016	933.378	0.006084	933.378	0	933.378	-5e-05	933.378	-0.000152	933.378	-2.9e-05	933.378	-5e-06	933.378	2.8e-05	933.378	0.000669	933.378	0.004395	933.378	0.004553	933.378	0.005343	933.378	0.00591
81.3133	5.28238e-12	165.594	1.01411e-11	104.954	7.10834e-12	81.3133	373	934.342	0.002642	934.342	0.002278	934.342	0.002013	934.342	0.001762	934.342	0.001884	934.342	0.002587	934.342	0.00362	934.342	0.004677	934.342	0.00017	934.342	0.00631	934.342	0	934.342	-5e-05	934.342	-0.000145	934.342	-3.8e-05	934.342	-5e-06	934.342	2.9e-05	934.342	0.000659	934.342	0.0046	934.342	0.004533	934.342	0.005529	934.342	0.006034
81.5988	5.35349e-12	166.231	1.02637e-11	105.54	6.98552e-12	81.5988	373	935.307	0.002751	935.307	0.0021	935.307	0.001982	935.307	0.001825	935.307	0.001905	935.307	0.002433	935.307	0.003578	935.307	0.004943	935.307	0.00018	935.307	0.006408	935.307	-2e-06	935.307	-5.6e-05	935.307	-0.000134	935.307	-4.4e-05	935.307	-4e-06	935.307	2.6e-05	935.307	0.000681	935.307	0.004729	935.307	0.004642	935.307	0.00583	935.307	0.006056
81.884	5.283e-12	166.868	1.01658e-11	106.125	7.04591e-12	81.884	373	936.271	0.002963	936.271	0.001976	936.271	0.001965	936.271	0.001894	936.271	0.00191	936.271	0.002334	936.271	0.00341	936.271	0.00501	936.271	0.000188	936.271	0.006347	936.271	-4e-06	936.271	-6.5e-05	936.271	-0.000131	936.271	-4e-05	936.271	-2e-06	936.271	2.3e-05	936.271	0.000705	936.271	0.004625	936.271	0.00469	936.271	0.006047	936.271	0.00584
82.1695	5.28791e-12	167.505	1.0527e-11	106.711	7.07218e-12	82.1695	373	937.235	0.0031	937.235	0.001945	937.235	0.001957	937.235	0.001957	937.235	0.001915	937.235	0.002326	937.235	0.003222	937.235	0.004862	937.235	0.000182	937.235	0.006157	937.235	-5e-06	937.235	-7e-05	937.235	-0.000131	937.235	-3.6e-05	937.235	0	937.235	2.4e-05	937.235	0.000711	937.235	0.004362	937.235	0.004648	937.235	0.006179	937.235	0.005603
82.455	5.20962e-12	168.142	1.02604e-11	107.297	7.02433e-12	82.455	373	938.199	0.003028	938.199	0.001948	938.199	0.001915	938.199	0.002028	938.199	0.001911	938.199	0.002385	938.199	0.003097	938.199	0.004691	938.199	0.000166	938.199	0.00593	938.199	-2e-06	938.199	-6.4e-05	938.199	-0.000119	938.199	-4.2e-05	938.199	1e-06	938.199	3e-05	938.199	0.000705	938.199	0.004144	938.199	0.004688	938.199	0.006385	938.199	0.005648
82.7406	5.35344e-12	168.779	1.02454e-11	107.882	7.04494e-12	82.7406	373	939.163	0.002838	939.163	0.001944	939.163	0.001852	939.163	0.002086	939.163	0.001923	939.163	0.002483	939.163	0.003073	939.163	0.004628	939.163	0.000154	939.163	0.005781	939.163	-4.97735e-09	939.163	-4.8e-05	939.163	-9.4e-05	939.163	-5.8e-05	939.163	2e-06	939.163	3.6e-05	939.163	0.000689	939.163	0.00403	939.163	0.004873	939.163	0.006599	939.163	0.005895
83.0261	5.31184e-12	169.416	1.03626e-11	108.468	7.06763e-12	83.0261	373	940.128	0.002697	940.128	0.001939	940.128	0.001811	940.128	0.002091	940.128	0.00196	940.128	0.002603	940.128	0.003141	940.128	0.004635	940.128	0.000154	940.128	0.005749	940.128	2e-06	940.128	-3.2e-05	940.128	-7.3e-05	940.128	-7.6e-05	940.128	1e-06	940.128	2.8e-05	940.128	0.000669	940.128	0.003952	940.128	0.00511	940.128	0.006603	940.128	0.006023
83.3116	5.22652e-12	170.053	1.02228e-11	109.053	7.17386e-12	83.3116	373	941.092	0.002638	941.092	0.001929	941.092	0.001772	941.092	0.002056	941.092	0.001957	941.092	0.002712	941.092	0.003236	941.092	0.00462	941.092	0.000157	941.092	0.005779	941.092	3e-06	941.092	-2.6e-05	941.092	-6.9e-05	941.092	-8.1e-05	941.092	8.91424e-09	941.092	9e-06	941.092	0.000667	941.092	0.003909	941.092	0.005374	941.092	0.00644	941.092	0.006004
83.5972	5.2893e-12	170.69	1.04195e-11	109.639	7.16705e-12	83.5972	373	942.056	0.00261	942.056	0.001901	942.056	0.001688	942.056	0.00203	942.056	0.001863	942.056	0.002764	942.056	0.003272	942.056	0.004545	942.056	0.000154	942.056	0.005816	942.056	3e-06	942.056	-3.3e-05	942.056	-8.2e-05	942.056	-7.4e-05	942.056	-1e-06	942.056	0	942.056	0.000692	942.056	0.003966	942.056	0.005694	942.056	0.006357	942.056	0.006069
83.8827	5.29849e-12	171.327	1.0326e-11	110.225	7.07376e-12	83.8827	373	943.02	0.002605	943.02	0.001883	943.02	0.001584	943.02	0.002018	943.02	0.001737	943.02	0.002734	943.02	0.003215	943.02	0.004444	943.02	0.000148	943.02	0.005864	943.02	1e-06	943.02	-4.9e-05	943.02	-0.000106	943.02	-6.7e-05	943.02	0	943.02	0	943.02	0.000714	943.02	0.004088	943.02	0.005937	943.02	0.006395	943.02	0.006243
84.1683	5.25826e-12	171.964	1.01648e-11	110.81	7.03907e-12	84.1683	373	943.985	0.00263	943.985	0.001897	943.985	0.00152	943.985	0.001994	943.985	0.001668	943.985	0.002621	943.985	0.003121	943.985	0.004382	943.985	0.000145	943.985	0.00593	943.985	0	943.985	-6.6e-05	943.985	-0.000131	943.985	-6.8e-05	943.985	0	943.985	0	943.985	0.000704	943.985	0.004171	943.985	0.005912	943.985	0.0064	943.985	0.006348
84.4537	5.24427e-12	172.601	9.9992e-12	111.396	7.20301e-12	84.4537	373	944.949	0.002634	944.949	0.001883	944.949	0.001503	944.949	0.001969	944.949	0.001659	944.949	0.002441	944.949	0.003055	944.949	0.004399	944.949	0.000149	944.949	0.005975	944.949	-1.34445e-09	944.949	-7.2e-05	944.949	-0.000142	944.949	-7.5e-05	944.949	1e-06	944.949	1e-06	944.949	0.000687	944.949	0.004224	944.949	0.005707	944.949	0.006376	944.949	0.006393
84.7393	5.3312e-12	173.238	1.01003e-11	111.982	7.05613e-12	84.7393	373	945.913	0.002578	945.913	0.001782	945.913	0.001496	945.913	0.001979	945.913	0.00164	945.913	0.002246	945.913	0.003032	945.913	0.004463	945.913	0.000157	945.913	0.005962	945.913	0	945.913	-6.9e-05	945.913	-0.000137	945.913	-7.4e-05	945.913	1e-06	945.913	1e-06	945.913	0.000699	945.913	0.004348	945.913	0.005576	945.913	0.00645	945.913	0.006536
85.0248	5.34312e-12	173.875	1.02927e-11	112.567	7.05502e-12	85.0248	373	946.877	0.002535	946.877	0.001643	946.877	0.001482	946.877	0.002019	946.877	0.001579	946.877	0.002113	946.877	0.003024	946.877	0.00448	946.877	0.000172	946.877	0.005922	946.877	-1e-06	946.877	-6.2e-05	946.877	-0.000126	946.877	-6.1e-05	946.877	-5.13362e-11	946.877	0	946.877	0.00073	946.877	0.004532	946.877	0.005559	946.877	0.006568	946.877	0.006711
85.3103	5.16771e-12	174.512	1.00272e-11	113.153	7.15587e-12	85.3103	373	947.841	0.002584	947.841	0.001566	947.841	0.001465	947.841	0.002044	947.841	0.001508	947.841	0.002072	947.841	0.003008	947.841	0.00441	947.841	0.000187	947.841	0.005915	947.841	-1e-06	947.841	-6e-05	947.841	-0.000121	947.841	-4.5e-05	947.841	-1e-06	947.841	0	947.841	0.000746	947.841	0.004661	947.841	0.005493	947.841	0.006548	947.841	0.006711
85.5956	5.19067e-12	175.149	1.03884e-11	113.739	7.1252e-12	85.5956	373	948.806	0.002679	948.806	0.001575	948.806	0.001436	948.806	0.002035	948.806	0.001467	948.806	0.002084	948.806	0.002985	948.806	0.004328	948.806	0.000191	948.806	0.005968	948.806	-1e-06	948.806	-6.5e-05	948.806	-0.000121	948.806	-3.4e-05	948.806	-4e-06	948.806	0	948.806	0.000743	948.806	0.004706	948.806	0.005359	948.806	0.006416	948.806	0.006592
85.8811	5.27703e-12	175.786	1.02744e-11	114.324	7.13572e-12	85.8811	373	949.77	0.002703	949.77	0.001622	949.77	0.001405	949.77	0.001998	949.77	0.001472	949.77	0.002094	949.77	0.002957	949.77	0.004328	949.77	0.000179	949.77	0.006056	949.77	-1e-06	949.77	-7.8e-05	949.77	-0.000116	949.77	-3.4e-05	949.77	-7e-06	949.77	2e-06	949.77	0.000733	949.77	0.004727	949.77	0.005315	949.77	0.006339	949.77	0.006573
86.1666	5.20457e-12	176.423	9.9401e-12	114.91	7.09515e-12	86.1666	373	950.734	0.002625	950.734	0.001675	950.734	0.001422	950.734	0.00193	950.734	0.001519	950.734	0.002077	950.734	0.002928	950.734	0.004387	950.734	0.000162	950.734	0.006124	950.734	-1e-06	950.734	-0.0001	950.734	-0.000104	950.734	-4.6e-05	950.734	-7e-06	950.734	4e-06	950.734	0.000717	950.734	0.004697	950.734	0.00541	950.734	0.006305	950.734	0.006612
86.4521	5.20061e-12	177.06	9.8294e-12	115.496	7.09091e-12	86.4521	373	951.698	0.002515	951.698	0.001719	951.698	0.001507	951.698	0.00184	951.698	0.001577	951.698	0.002026	951.698	0.00291	951.698	0.004382	951.698	0.000152	951.698	0.006124	951.698	-2e-06	951.698	-0.000125	951.698	-9.7e-05	951.698	-6.7e-05	951.698	-5e-06	951.698	3e-06	951.698	0.000696	951.698	0.004524	951.698	0.005516	951.698	0.006175	951.698	0.00647
86.7376	5.16696e-12	177.697	1.00594e-11	116.081	7.08399e-12	86.7376	373	952.663	0.002431	952.663	0.001718	952.663	0.001595	952.663	0.001775	952.663	0.001602	952.663	0.001932	952.663	0.002928	952.663	0.004256	952.663	0.000149	952.663	0.006061	952.663	-6e-06	952.663	-0.000137	952.663	-0.000101	952.663	-8.6e-05	952.663	-1e-06	952.663	1e-06	952.663	0.00069	952.663	0.004262	952.663	0.005549	952.663	0.005982	952.663	0.00614
87.0232	5.34116e-12	178.334	1.00949e-11	116.667	7.04476e-12	87.0232	373	953.627	0.002406	953.627	0.001641	953.627	0.001611	953.627	0.001764	953.627	0.001587	953.627	0.001817	953.627	0.00299	953.627	0.004085	953.627	0.000151	953.627	0.005991	953.627	-1.2e-05	953.627	-0.000124	953.627	-0.000113	953.627	-9.3e-05	953.627	0	953.627	0	953.627	0.000702	953.627	0.004084	953.627	0.00553	953.627	0.005862	953.627	0.005843
87.3087	5.34669e-12	178.971	9.7068e-12	117.253	7.32234e-12	87.3087	373	954.591	0.002459	954.591	0.001531	954.591	0.001582	954.591	0.001769	954.591	0.001573	954.591	0.001734	954.591	0.003053	954.591	0.003984	954.591	0.000161	954.591	0.005957	954.591	-1.7e-05	954.591	-9.4e-05	954.591	-0.000126	954.591	-9e-05	954.591	0	954.591	-1e-06	954.591	0.000693	954.591	0.004044	954.591	0.005446	954.591	0.005782	954.591	0.005645
87.5942	5.33676e-12	179.608	9.6466e-12	117.838	7.20483e-12	87.5942	373	955.555	0.002543	955.555	0.001455	955.555	0.00157	955.555	0.001745	955.555	0.001585	955.555	0.001713	955.555	0.003049	955.555	0.003988	955.555	0.000174	955.555	0.005934	955.555	-1.7e-05	955.555	-6.8e-05	955.555	-0.000139	955.555	-9.3e-05	955.555	0	955.555	0	955.555	0.000643	955.555	0.004019	955.555	0.005262	955.555	0.005606	955.555	0.005433
87.8797	5.20637e-12	180.245	9.796e-12	118.424	7.00893e-12	87.8797	373	956.52	0.002541	956.52	0.001414	956.52	0.00156	956.52	0.001719	956.52	0.00159	956.52	0.001734	956.52	0.00296	956.52	0.004057	956.52	0.000179	956.52	0.005879	956.52	-1.2e-05	956.52	-5.4e-05	956.52	-0.000162	956.52	-0.000108	956.52	0	956.52	0	956.52	0.000602	956.52	0.003906	956.52	0.00506	956.52	0.005373	956.52	0.005208
88.1652	5.19484e-12	180.882	1.00121e-11	119.01	7.11998e-12	88.1652	373	957.484	0.002404	957.484	0.001374	957.484	0.001502	957.484	0.001745	957.484	0.001552	957.484	0.001769	957.484	0.00285	957.484	0.004147	957.484	0.000168	957.484	0.005809	957.484	-7e-06	957.484	-4.8e-05	957.484	-0.000192	957.484	-0.000124	957.484	0	957.484	1e-06	957.484	0.00062	957.484	0.003754	957.484	0.004949	957.484	0.005228	957.484	0.005094
88.4507	5.24603e-12	181.519	9.8498e-12	119.595	7.2511e-12	88.4507	373	958.448	0.002234	958.448	0.001339	958.448	0.001411	958.448	0.001802	958.448	0.001477	958.448	0.001817	958.448	0.002805	958.448	0.004233	958.448	0.00015	958.448	0.005778	958.448	-4e-06	958.448	-4.8e-05	958.448	-0.000213	958.448	-0.000126	958.448	0	958.448	1e-06	958.448	0.00067	958.448	0.003655	958.448	0.004882	958.448	0.005164	958.448	0.005085
88.7359	5.24033e-12	182.156	9.9035e-12	120.181	7.06906e-12	88.7359	373	959.412	0.002138	959.412	0.00133	959.412	0.001346	959.412	0.00181	959.412	0.001383	959.412	0.001893	959.412	0.002845	959.412	0.004287	959.412	0.000135	959.412	0.005797	959.412	-6e-06	959.412	-5.9e-05	959.412	-0.000206	959.412	-0.000113	959.412	8.89038e-09	959.412	1e-06	959.412	0.000679	959.412	0.003623	959.412	0.00476	959.412	0.005073	959.412	0.005066
89.0211	5.30444e-12	182.793	9.8294e-12	120.767	7.10794e-12	89.0211	373	960.376	0.002091	960.376	0.001334	960.376	0.001311	960.376	0.001753	960.376	0.001275	960.376	0.001994	960.376	0.002921	960.376	0.004271	960.376	0.000126	960.376	0.005825	960.376	-1.1e-05	960.376	-8.4e-05	960.376	-0.000176	960.376	-9.6e-05	960.376	0	960.376	1e-06	960.376	0.000632	960.376	0.003631	960.376	0.004645	960.376	0.004996	960.376	0.005045
89.3066	5.32727e-12	183.43	9.8939e-12	121.352	7.04694e-12	89.3066	373	961.341	0.002041	961.341	0.001327	961.341	0.001274	961.341	0.001676	961.341	0.001183	961.341	0.002105	961.341	0.002973	961.341	0.004179	961.341	0.000126	961.341	0.005841	961.341	-1.6e-05	961.341	-0.000112	961.341	-0.000144	961.341	-8e-05	961.341	-1e-06	961.341	2e-06	961.341	0.000579	961.341	0.003653	961.341	0.004664	961.341	0.005041	961.341	0.005123
89.5921	5.12761e-12	184.066	9.9734e-12	121.938	7.20214e-12	89.5921	373	962.305	0.002032	962.305	0.00133	962.305	0.001241	962.305	0.0016	962.305	0.001162	962.305	0.002217	962.305	0.002978	962.305	0.004077	962.305	0.000135	962.305	0.00586	962.305	-1.3e-05	962.305	-0.000127	962.305	-0.000126	962.305	-7.1e-05	962.305	-1e-06	962.305	4e-06	962.305	0.000556	962.305	0.003659	962.305	0.004769	962.305	0.005154	962.305	0.005264
89.8776	5.39841e-12	184.703	9.5133e-12	122.524	7.25763e-12	89.8776	373	963.269	0.002142	963.269	0.001368	963.269	0.001239	963.269	0.001514	963.269	0.001225	963.269	0.002303	963.269	0.002943	963.269	0.004054	963.269	0.000145	963.269	0.005883	963.269	-1e-05	963.269	-0.000128	963.269	-0.000124	963.269	-6.9e-05	963.269	-1e-06	963.269	6e-06	963.269	0.000556	963.269	0.003649	963.269	0.0048	963.269	0.005199	963.269	0.005342
90.1632	5.37015e-12	185.34	9.8498e-12	123.109	7.13559e-12	90.1632	373	964.234	0.002345	964.234	0.001409	964.234	0.001256	964.234	0.001449	964.234	0.001307	964.234	0.002304	964.234	0.002884	964.234	0.004132	964.234	0.000141	964.234	0.005878	964.234	-1e-05	964.234	-0.000127	964.234	-0.000128	964.234	-7.3e-05	964.234	0	964.234	6e-06	964.234	0.000566	964.234	0.003695	964.234	0.004764	964.234	0.00522	964.234	0.005378
90.4487	5.10994e-12	185.977	9.4176e-12	123.695	7.15973e-12	90.4487	373	965.198	0.002519	965.198	0.001397	965.198	0.001251	965.198	0.001457	965.198	0.001342	965.198	0.002193	965.198	0.002839	965.198	0.004216	965.198	0.000122	965.198	0.005829	965.198	-1.4e-05	965.198	-0.00013	965.198	-0.000126	965.198	-7.6e-05	965.198	2.57864e-10	965.198	5e-06	965.198	0.000588	965.198	0.003869	965.198	0.004803	965.198	0.005358	965.198	0.005503
90.7339	5.28798e-12	186.614	9.7573e-12	124.28	7.15595e-12	90.7339	373	966.162	0.002584	966.162	0.001339	966.162	0.001237	966.162	0.001521	966.162	0.001337	966.162	0.002029	966.162	0.00285	966.162	0.004181	966.162	0.000106	966.162	0.005752	966.162	-1.8e-05	966.162	-0.000128	966.162	-0.00012	966.162	-7.5e-05	966.162	0	966.162	3e-06	966.162	0.000616	966.162	0.004132	966.162	0.004942	966.162	0.005571	966.162	0.005717
91.0194	5.33681e-12	187.251	9.6681e-12	124.833	7.2175e-12	91.0194	373	967.126	0.00255	967.126	0.001283	967.126	0.00125	967.126	0.001561	967.126	0.001332	967.126	0.001893	967.126	0.002925	967.126	0.00402	967.126	0.000104	967.126	0.005675	967.126	-1.7e-05	967.126	-0.000119	967.126	-0.000121	967.126	-7.4e-05	967.126	-3e-06	967.126	1e-06	967.126	0.000635	967.126	0.00436	967.126	0.00509	967.126	0.005705	967.126	0.005935
91.3049	5.23861e-12	187.888	9.839e-12	125.418	7.08727e-12	91.3049	373	968.09	0.00245	968.09	0.001234	968.09	0.001281	968.09	0.001535	968.09	0.001321	968.09	0.00181	968.09	0.003001	968.09	0.003855	968.09	0.000113	968.09	0.00561	968.09	-1.5e-05	968.09	-0.000109	968.09	-0.00013	968.09	-7.5e-05	968.09	-1.2e-05	968.09	0	968.09	0.000648	968.09	0.004487	968.09	0.005253	968.09	0.005798	968.09	0.006189
91.5901	4.98672e-12	188.508	9.5445e-12	126.004	7.14161e-12	91.5901	373	969.055	0.002331	969.055	0.001174	969.055	0.001274	969.055	0.00149	969.055	0.001275	969.055	0.001759	969.055	0.002985	969.055	0.003794	969.055	0.000121	969.055	0.005573	969.055	-1.3e-05	969.055	-0.000101	969.055	-0.000137	969.055	-7.7e-05	969.055	-2.4e-05	969.055	0	969.055	0.000665	969.055	0.004542	969.055	0.005505	969.055	0.006029	969.055	0.006549
91.8756	5.19205e-12	189.145	9.7057e-12	126.59	7.11288e-12	91.8756	373	970.019	0.002274	970.019	0.001118	970.019	0.001216	970.019	0.001474	970.019	0.001212	970.019	0.001717	970.019	0.002856	970.019	0.003812	970.019	0.000122	970.019	0.005566	970.019	-1.5e-05	970.019	-9.4e-05	970.019	-0.000137	970.019	-7.4e-05	970.019	-3.2e-05	970.019	-1e-06	970.019	0.000679	970.019	0.004552	970.019	0.005777	970.019	0.006387	970.019	0.006882
92.1612	5.25335e-12	189.782	9.2908e-12	127.175	7.16132e-12	92.1612	373	970.983	0.002313	970.983	0.001096	970.983	0.001154	970.983	0.001488	970.983	0.001176	970.983	0.001679	970.983	0.002696	970.983	0.003789	970.983	0.000113	970.983	0.00556	970.983	-1.8e-05	970.983	-8.9e-05	970.983	-0.000134	970.983	-7.1e-05	970.983	-3.4e-05	970.983	-1e-06	970.983	0.00068	970.983	0.004516	970.983	0.00592	970.983	0.006662	970.983	0.006988
92.4467	5.26551e-12	190.419	9.5692e-12	127.761	7.16872e-12	92.4467	373	971.947	0.00238	971.947	0.001097	971.947	0.00112	971.947	0.001513	971.947	0.001185	971.947	0.001644	971.947	0.002614	971.947	0.003654	971.947	0.0001	971.947	0.005528	971.947	-2.2e-05	971.947	-8.9e-05	971.947	-0.000137	971.947	-7.7e-05	971.947	-3.6e-05	971.947	-1e-06	971.947	0.000676	971.947	0.004462	971.947	0.005973	971.947	0.00676	971.947	0.006929
92.7322	5.22901e-12	191.038	9.623e-12	128.347	7.11001e-12	92.7322	373	972.912	0.002393	972.912	0.001096	972.912	0.001113	972.912	0.001546	972.912	0.001225	972.912	0.001613	972.912	0.002653	972.912	0.003476	972.912	9e-05	972.912	0.005488	972.912	-2.2e-05	972.912	-9.7e-05	972.912	-0.00014	972.912	-9e-05	972.912	-3.9e-05	972.912	-1e-06	972.912	0.000682	972.912	0.004427	972.912	0.006109	972.912	0.006767	972.912	0.006911
93.0178	5.32561e-12	191.675	9.6584e-12	128.984	7.16304e-12	93.0178	373	973.876	0.002371	973.876	0.001102	973.876	0.001129	973.876	0.001566	973.876	0.001271	973.876	0.001596	973.876	0.002764	973.876	0.003399	973.876	9.1e-05	973.876	0.005471	973.876	-1.8e-05	973.876	-0.000108	973.876	-0.000133	973.876	-9.8e-05	973.876	-4.3e-05	973.876	-3e-06	973.876	0.000688	973.876	0.004396	973.876	0.00631	973.876	0.006726	973.876	0.00694
93.3033	5.28668e-12	192.312	9.6842e-12	129.605	7.22853e-12	93.3033	373	974.84	0.002373	974.84	0.001133	974.84	0.00116	974.84	0.00154	974.84	0.001293	974.84	0.001596	974.84	0.002839	974.84	0.003505	974.84	0.000103	974.84	0.005469	974.84	-1.3e-05	974.84	-0.00012	974.84	-0.000117	974.84	-9.3e-05	974.84	-4.5e-05	974.84	-8e-06	974.84	0.000672	974.84	0.00434	974.84	0.006369	974.84	0.006609	974.84	0.006873
93.5888	5.26939e-12	192.949	9.753e-12	130.226	7.11752e-12	93.5888	373	975.804	0.002374	975.804	0.00116	975.804	0.001176	975.804	0.001479	975.804	0.001264	975.804	0.001609	975.804	0.002803	975.804	0.003753	975.804	0.000117	975.804	0.005451	975.804	-1.1e-05	975.804	-0.000133	975.804	-9.8e-05	975.804	-8.2e-05	975.804	-4.5e-05	975.804	-1.2e-05	975.804	0.000641	975.804	0.004288	975.804	0.006226	975.804	0.006484	975.804	0.006726
93.8743	5.21232e-12	193.586	9.1575e-12	130.846	7.0996e-12	93.8743	373	976.769	0.002312	976.769	0.001139	976.769	0.001143	976.769	0.001429	976.769	0.0012	976.769	0.00164	976.769	0.002668	976.769	0.004003	976.769	0.000125	976.769	0.005425	976.769	-1.2e-05	976.769	-0.000145	976.769	-8.7e-05	976.769	-7.3e-05	976.769	-4.3e-05	976.769	-1e-05	976.769	0.000617	976.769	0.004279	976.769	0.006038	976.769	0.006458	976.769	0.006633
94.1599	5.21241e-12	194.223	9.4993e-12	131.467	7.06738e-12	94.1599	373	977.733	0.002214	977.733	0.001096	977.733	0.001071	977.733	0.001409	977.733	0.00115	977.733	0.001706	977.733	0.002516	977.733	0.004115	977.733	0.000125	977.733	0.005423	977.733	-1.4e-05	977.733	-0.000154	977.733	-8.6e-05	977.733	-6.9e-05	977.733	-3.7e-05	977.733	-5e-06	977.733	0.000603	977.733	0.004275	977.733	0.005901	977.733	0.006486	977.733	0.006573
94.4454	5.24974e-12	194.86	9.5112e-12	132.088	7.18609e-12	94.4454	373	978.697	0.002158	978.697	0.001083	978.697	0.001003	978.697	0.001397	978.697	0.001131	978.697	0.001793	978.697	0.002412	978.697	0.004063	978.697	0.000119	978.697	0.00544	978.697	-1.5e-05	978.697	-0.000153	978.697	-9.6e-05	978.697	-6.9e-05	978.697	-3.1e-05	978.697	-1e-06	978.697	0.000586	978.697	0.00422	978.697	0.00577	978.697	0.006442	978.697	0.006415
94.7309	5.46677e-12	195.497	9.2424e-12	132.708	7.06201e-12	94.7309	373	979.661	0.002152	979.661	0.001097	979.661	0.000963	979.661	0.001369	979.661	0.001117	979.661	0.001841	979.661	0.002383	979.661	0.003931	979.661	0.00011	979.661	0.005437	979.661	-1.7e-05	979.661	-0.000142	979.661	-0.000111	979.661	-7e-05	979.661	-2.9e-05	979.661	0	979.661	0.00057	979.661	0.004145	979.661	0.005638	979.661	0.006323	979.661	0.006193
95.0164	5.15239e-12	196.134	9.2908e-12	133.329	7.15372e-12	95.0164	373	980.625	0.002142	980.625	0.001081	980.625	0.000951	980.625	0.001333	980.625	0.001093	980.625	0.001792	980.625	0.002421	980.625	0.003818	980.625	0.000103	980.625	0.005409	980.625	-1.8e-05	980.625	-0.000127	980.625	-0.000125	980.625	-6.6e-05	980.625	-3.2e-05	980.625	-1e-06	980.625	0.000563	980.625	0.00412	980.625	0.00557	980.625	0.006197	980.625	0.006059
95.3016	5.33381e-12	196.771	9.6563e-12	133.95	7.16945e-12	95.3016	373	981.59	0.002112	981.59	0.001013	981.59	0.000963	981.59	0.001297	981.59	0.001079	981.59	0.001669	981.59	0.00249	981.59	0.003763	981.59	0.000104	981.59	0.005389	981.59	-1.7e-05	981.59	-0.000113	981.59	-0.000135	981.59	-5.8e-05	981.59	-3.6e-05	981.59	-4e-06	981.59	0.000551	981.59	0.004124	981.59	0.005527	981.59	0.006026	981.59	0.006028
95.5871	5.33893e-12	197.408	9.6273e-12	134.57	7.2028e-12	95.5871	373	982.554	0.002087	982.554	0.000932	982.554	0.000982	982.554	0.00126	982.554	0.001068	982.554	0.001556	982.554	0.002531	982.554	0.003743	982.554	0.000113	982.554	0.005399	982.554	-1.5e-05	982.554	-0.000104	982.554	-0.000145	982.554	-5.2e-05	982.554	-3.6e-05	982.554	-1.2e-05	982.554	0.000521	982.554	0.004079	982.554	0.005382	982.554	0.00577	982.554	0.005993
95.8727	5.25313e-12	198.045	9.4026e-12	135.191	7.16643e-12	95.8727	373	983.518	0.002065	983.518	0.000875	983.518	0.00097	983.518	0.001225	983.518	0.001008	983.518	0.001514	983.518	0.002501	983.518	0.003707	983.518	0.000119	983.518	0.005444	983.518	-1.4e-05	983.518	-0.000104	983.518	-0.000157	983.518	-5.6e-05	983.518	-3.6e-05	983.518	-2.1e-05	983.518	0.000487	983.518	0.003982	983.518	0.005142	983.518	0.00555	983.518	0.00594
96.1582	5.3371e-12	198.682	9.3015e-12	135.811	7.20489e-12	96.1582	373	984.482	0.002033	984.482	0.000856	984.482	0.000906	984.482	0.001199	984.482	0.000894	984.482	0.001544	984.482	0.002407	984.482	0.003622	984.482	0.000119	984.482	0.005532	984.482	-1.5e-05	984.482	-0.000108	984.482	-0.000168	984.482	-6.8e-05	984.482	-4e-05	984.482	-2.5e-05	984.482	0.000473	984.482	0.003885	984.482	0.004952	984.482	0.005491	984.482	0.005911
96.4437	5.34873e-12	199.319	9.38e-12	136.432	7.23184e-12	96.4437	373	985.447	0.002022	985.447	0.000879	985.447	0.000827	985.447	0.001176	985.447	0.000803	985.447	0.001602	985.447	0.002308	985.447	0.003532	985.447	0.000119	985.447	0.005663	985.447	-2e-05	985.447	-0.000114	985.447	-0.000171	985.447	-8.4e-05	985.447	-4.4e-05	985.447	-2.2e-05	985.447	0.000473	985.447	0.003786	985.447	0.004859	985.447	0.005504	985.447	0.005821
96.7292	5.36263e-12	199.956	9.3703e-12	137.053	7.15755e-12	96.7292	373	986.411	0.002064	986.411	0.000929	986.411	0.000777	986.411	0.001147	986.411	0.00079	986.411	0.001628	986.411	0.002254	986.411	0.003533	986.411	0.000126	986.411	0.005779	986.411	-2.6e-05	986.411	-0.000118	986.411	-0.000171	986.411	-9.5e-05	986.411	-4.5e-05	986.411	-1.7e-05	986.411	0.000463	986.411	0.003637	986.411	0.004761	986.411	0.005409	986.411	0.005555
97.0148	5.26639e-12	200.593	9.3413e-12	137.673	7.26723e-12	97.0148	373	987.375	0.002113	987.375	0.000958	987.375	0.000762	987.375	0.001132	987.375	0.00083	987.375	0.001589	987.375	0.002247	987.375	0.00367	987.375	0.000135	987.375	0.005809	987.375	-2.9e-05	987.375	-0.00012	987.375	-0.000171	987.375	-0.000104	987.375	-4.1e-05	987.375	-1.5e-05	987.375	0.000437	987.375	0.003454	987.375	0.004606	987.375	0.005229	987.375	0.005202
97.3003	5.38939e-12	201.23	9.3564e-12	138.294	7.29481e-12	97.3003	373	988.339	0.002092	988.339	0.00092	988.339	0.000761	988.339	0.001153	988.339	0.000864	988.339	0.001504	988.339	0.002242	988.339	0.00386	988.339	0.000136	988.339	0.00575	988.339	-2.5e-05	988.339	-0.000122	988.339	-0.000173	988.339	-0.000112	988.339	-3.7e-05	988.339	-1.5e-05	988.339	0.000412	988.339	0.003308	988.339	0.004464	988.339	0.005112	988.339	0.004957
97.5858	5.24239e-12	201.867	9.308e-12	138.915	7.19398e-12	97.5858	373	989.303	0.002008	989.303	0.000832	989.303	0.000761	989.303	0.001196	989.303	0.000875	989.303	0.001429	989.303	0.002179	989.303	0.003942	989.303	0.000126	989.303	0.005663	989.303	-1.6e-05	989.303	-0.000126	989.303	-0.000174	989.303	-0.000119	989.303	-3.8e-05	989.303	-1.5e-05	989.303	0.000401	989.303	0.003218	989.303	0.004387	989.303	0.005065	989.303	0.00485
97.8714	5.25857e-12	202.504	9.3048e-12	139.535	7.19193e-12	97.8714	373	990.268	0.001939	990.268	0.000744	990.268	0.000751	990.268	0.001225	990.268	0.000872	990.268	0.0014	990.268	0.002045	990.268	0.003848	990.268	0.000112	990.268	0.005591	990.268	-1e-05	990.268	-0.00013	990.268	-0.000177	990.268	-0.00012	990.268	-4.4e-05	990.268	-1.4e-05	990.268	0.0004	990.268	0.003137	990.268	0.004332	990.268	0.004984	990.268	0.004761
98.1569	5.24319e-12	203.141	9.5133e-12	140.156	7.21834e-12	98.1569	373	991.232	0.001907	991.232	0.000679	991.232	0.000718	991.232	0.001226	991.232	0.00084	991.232	0.001411	991.232	0.001902	991.232	0.00367	991.232	9.6e-05	991.232	0.005539	991.232	-9e-06	991.232	-0.000132	991.232	-0.000182	991.232	-0.000111	991.232	-5.2e-05	991.232	-1.2e-05	991.232	0.000408	991.232	0.003058	991.232	0.004275	991.232	0.004881	991.232	0.004648
98.4424	5.36003e-12	203.761	9.0758e-12	140.777	7.15587e-12	98.4424	373	992.196	0.001877	992.196	0.000635	992.196	0.000658	992.196	0.001209	992.196	0.000769	992.196	0.001431	992.196	0.001842	992.196	0.00354	992.196	8.4e-05	992.196	0.005514	992.196	-1e-05	992.196	-0.00013	992.196	-0.000184	992.196	-9.3e-05	992.196	-5.6e-05	992.196	-1e-05	992.196	0.000421	992.196	0.003026	992.196	0.004243	992.196	0.004844	992.196	0.004564
98.728	5.32067e-12	204.398	8.8275e-12	141.397	7.30222e-12	98.728	373	993.16	0.001838	993.16	0.000616	993.16	0.000597	993.16	0.001172	993.16	0.000699	993.16	0.001431	993.16	0.001907	993.16	0.003514	993.16	7.9e-05	993.16	0.00552	993.16	-1.1e-05	993.16	-0.000124	993.16	-0.00018	993.16	-7.3e-05	993.16	-5e-05	993.16	-1e-05	993.16	0.000424	993.16	0.003052	993.16	0.00423	993.16	0.004829	993.16	0.004506
99.0135	5.393e-12	205.035	9.1177e-12	142.018	7.26089e-12	99.0135	373	994.125	0.001809	994.125	0.000615	994.125	0.00056	994.125	0.001108	994.125	0.000683	994.125	0.001407	994.125	0.002057	994.125	0.003573	994.125	8.1e-05	994.125	0.005524	994.125	-1e-05	994.125	-0.000119	994.125	-0.000178	994.125	-6.3e-05	994.125	-3.5e-05	994.125	-1e-05	994.125	0.000403	994.125	0.003091	994.125	0.004196	994.125	0.004713	994.125	0.004427
99.299	5.5097e-12	205.672	8.9274e-12	142.605	7.16573e-12	99.299	373	995.089	0.001785	995.089	0.000611	995.089	0.000542	995.089	0.001048	995.089	0.000719	995.089	0.001378	995.089	0.002213	995.089	0.003687	995.089	8.6e-05	995.089	0.00549	995.089	-1e-05	995.089	-0.000118	995.089	-0.000184	995.089	-6.4e-05	995.089	-2.2e-05	995.089	-1.1e-05	995.089	0.000377	995.089	0.003122	995.089	0.004162	995.089	0.004538	995.089	0.004372
99.5845	5.32413e-12	206.309	8.9984e-12	143.226	7.16599e-12	99.5845	373	996.053	0.001747	996.053	0.000595	996.053	0.000537	996.053	0.001026	996.053	0.000763	996.053	0.001376	996.053	0.002332	996.053	0.003812	996.053	9e-05	996.053	0.005449	996.053	-1.2e-05	996.053	-0.000119	996.053	-0.000194	996.053	-7.1e-05	996.053	-1.5e-05	996.053	-9e-06	996.053	0.00037	996.053	0.003154	996.053	0.004178	996.053	0.004455	996.053	0.004407
99.8701	5.27557e-12	206.945	9.2327e-12	143.847	7.19442e-12	99.8701	373	997.017	0.00171	997.017	0.000592	997.017	0.000553	997.017	0.001029	997.017	0.000789	997.017	0.001426	997.017	0.002426	997.017	0.003891	997.017	9.4e-05	997.017	0.005465	997.017	-1.5e-05	997.017	-0.000115	997.017	-0.000201	997.017	-7.3e-05	997.017	-1.2e-05	997.017	-7e-06	997.017	0.000381	997.017	0.003174	997.017	0.004203	997.017	0.004476	997.017	0.004463
100.155	5.34361e-12	207.582	9.1661e-12	144.467	7.31981e-12	100.155	373	997.982	0.001699	997.982	0.000621	997.982	0.000591	997.982	0.001019	997.982	0.000802	997.982	0.001519	997.982	0.002505	997.982	0.003883	997.982	9.9e-05	997.982	0.005532	997.982	-1.7e-05	997.982	-0.000109	997.982	-0.0002	997.982	-6.4e-05	997.982	-1e-05	997.982	-5e-06	997.982	0.000384	997.982	0.003152	997.982	0.004154	997.982	0.004481	997.982	0.004428
100.44	5.29745e-12	208.219	9.1016e-12	145.088	7.26639e-12	100.44	373	998.946	0.001693	998.946	0.000655	998.946	0.000626	998.946	0.001001	998.946	0.000814	998.946	0.001624	998.946	0.002555	998.946	0.003805	998.946	0.000102	998.946	0.005563	998.946	-1.8e-05	998.946	-0.000106	998.946	-0.000192	998.946	-4.9e-05	998.946	-8e-06	998.946	-3e-06	998.946	0.000367	998.946	0.003113	998.946	0.00406	998.946	0.004446	998.946	0.004348
100.726	5.44158e-12	208.856	9.4456e-12	145.709	7.30394e-12	100.726	373	999.91	0.001659	999.91	0.000659	999.91	0.000635	999.91	0.001018	999.91	0.000831	999.91	0.001713	999.91	0.00258	999.91	0.003711	999.91	9.9e-05	999.91	0.005514	999.91	-1.7e-05	999.91	-0.000108	999.91	-0.000184	999.91	-3.3e-05	999.91	-6e-06	999.91	-2e-06	999.91	0.000345	999.91	0.003113	999.91	0.004036	999.91	0.004465	999.91	0.004357
101.011	5.25227e-12	209.493	8.9941e-12	146.329	7.28435e-12	101.011	373	1000.87	0.001623	1000.87	0.000648	1000.87	0.000634	1000.87	0.001073	1000.87	0.000863	1000.87	0.001764	1000.87	0.002615	1000.87	0.003664	1000.87	9.6e-05	1000.87	0.005436	1000.87	-1.5e-05	1000.87	-0.000111	1000.87	-0.000178	1000.87	-2.2e-05	1000.87	-5e-06	1000.87	0	1000.87	0.00033	1000.87	0.003151	1000.87	0.004097	1000.87	0.004548	1000.87	0.004445
101.297	5.30381e-12	210.13	8.7286e-12	146.95	7.28529e-12	101.297	373	1001.84	0.001635	1001.84	0.000657	1001.84	0.000647	1001.84	0.001118	1001.84	0.000905	1001.84	0.001761	1001.84	0.00268	1001.84	0.003709	1001.84	9.8e-05	1001.84	0.005392	1001.84	-1.3e-05	1001.84	-0.000108	1001.84	-0.000176	1001.84	-1.5e-05	1001.84	-4e-06	1001.84	0	1001.84	0.000324	1001.84	0.003173	1001.84	0.004137	1001.84	0.004603	1001.84	0.004487
101.582	5.42638e-12	210.767	8.8597e-12	147.571	7.26319e-12	101.582	373	1002.8	0.001688	1002.8	0.000679	1002.8	0.00067	1002.8	0.001125	1002.8	0.000915	1002.8	0.001703	1002.8	0.002738	1002.8	0.00384	1002.8	0.000104	1002.8	0.005396	1002.8	-1.2e-05	1002.8	-9.8e-05	1002.8	-0.000171	1002.8	-1.2e-05	1002.8	-3e-06	1002.8	0	1002.8	0.000322	1002.8	0.003163	1002.8	0.004107	1002.8	0.004622	1002.8	0.004456
101.868	5.24086e-12	211.404	8.5673e-12	148.191	7.30887e-12	101.868	373	1003.77	0.001725	1003.77	0.000674	1003.77	0.000684	1003.77	0.001124	1003.77	0.000875	1003.77	0.001622	1003.77	0.002737	1003.77	0.003981	1003.77	0.000107	1003.77	0.005446	1003.77	-1.2e-05	1003.77	-8.8e-05	1003.77	-0.000159	1003.77	-1.3e-05	1003.77	-1e-06	1003.77	1e-06	1003.77	0.000324	1003.77	0.003158	1003.77	0.004074	1003.77	0.004692	1003.77	0.004433
102.154	5.36911e-12	212.041	8.8866e-12	148.812	7.25371e-12	102.154	373	1004.73	0.001735	1004.73	0.000641	1004.73	0.000687	1004.73	0.001143	1004.73	0.000834	1004.73	0.001564	1004.73	0.00268	1004.73	0.00405	1004.73	0.000104	1004.73	0.005543	1004.73	-1.4e-05	1004.73	-8.3e-05	1004.73	-0.00014	1004.73	-1.4e-05	1004.73	0	1004.73	1e-06	1004.73	0.000328	1004.73	0.003168	1004.73	0.004086	1004.73	0.004812	1004.73	0.004448
102.439	5.47504e-12	212.678	9.3155e-12	149.433	7.19163e-12	102.439	373	1005.7	0.001744	1005.7	0.000611	1005.7	0.000689	1005.7	0.001168	1005.7	0.000855	1005.7	0.001541	1005.7	0.002625	1005.7	0.004071	1005.7	0.000101	1005.7	0.005651	1005.7	-1.6e-05	1005.7	-8.3e-05	1005.7	-0.000123	1005.7	-1.4e-05	1005.7	0	1005.7	2e-06	1005.7	0.000334	1005.7	0.003166	1005.7	0.004116	1005.7	0.004889	1005.7	0.004493
102.725	5.43044e-12	213.315	8.9683e-12	150.053	7.26007e-12	102.725	373	1006.66	0.001743	1006.66	0.000595	1006.66	0.000681	1006.66	0.001178	1006.66	0.000934	1006.66	0.001536	1006.66	0.002607	1006.66	0.004148	1006.66	0.000105	1006.66	0.005692	1006.66	-1.7e-05	1006.66	-8.6e-05	1006.66	-0.000114	1006.66	-1.4e-05	1006.66	0	1006.66	3e-06	1006.66	0.000349	1006.66	0.003159	1006.66	0.00416	1006.66	0.004901	1006.66	0.004634
102.977	5.39474e-12	213.952	8.8662e-12	150.674	7.42881e-12	102.977	373	1007.62	0.001702	1007.62	0.000579	1007.62	0.000656	1007.62	0.001179	1007.62	0.001007	1007.62	0.001544	1007.62	0.002598	1007.62	0.004296	1007.62	0.000115	1007.62	0.005644	1007.62	-1.5e-05	1007.62	-9e-05	1007.62	-0.000115	1007.62	-1.3e-05	1007.62	1e-06	1007.62	3e-06	1007.62	0.000373	1007.62	0.003185	1007.62	0.004243	1007.62	0.004909	1007.62	0.004906
103.262	5.37379e-12	214.589	8.9328e-12	151.295	7.24941e-12	103.262	373	1008.59	0.001662	1008.59	0.000566	1008.59	0.000637	1008.59	0.001179	1008.59	0.001026	1008.59	0.001579	1008.59	0.002557	1008.59	0.004376	1008.59	0.000125	1008.59	0.005586	1008.59	-1.1e-05	1008.59	-9.2e-05	1008.59	-0.000122	1008.59	-1.2e-05	1008.59	1e-06	1008.59	2e-06	1008.59	0.00039	1008.59	0.003237	1008.59	0.004343	1008.59	0.004904	1008.59	0.005145
103.548	5.26651e-12	215.226	8.7651e-12	151.915	7.17848e-12	103.548	373	1009.55	0.001696	1009.55	0.000569	1009.55	0.000644	1009.55	0.001166	1009.55	0.001007	1009.55	0.001639	1009.55	0.002484	1009.55	0.004265	1009.55	0.00013	1009.55	0.005599	1009.55	-7e-06	1009.55	-9.2e-05	1009.55	-0.000128	1009.55	-1.3e-05	1009.55	1e-06	1009.55	1e-06	1009.55	0.000388	1009.55	0.003259	1009.55	0.00441	1009.55	0.004845	1009.55	0.005147
103.833	5.4275e-12	215.863	8.8178e-12	152.536	7.20308e-12	103.833	373	1010.52	0.001808	1010.52	0.000577	1010.52	0.000663	1010.52	0.001142	1010.52	0.000989	1010.52	0.00169	1010.52	0.002433	1010.52	0.004025	1010.52	0.000127	1010.52	0.005672	1010.52	-6e-06	1010.52	-9e-05	1010.52	-0.000127	1010.52	-1.8e-05	1010.52	1e-06	1010.52	0	1010.52	0.000382	1010.52	0.00324	1010.52	0.004463	1010.52	0.004793	1010.52	0.004976
104.119	5.40297e-12	216.5	8.85e-12	153.157	7.23643e-12	104.119	373	1011.48	0.00191	1011.48	0.000566	1011.48	0.000669	1011.48	0.001124	1011.48	0.000991	1011.48	0.001711	1011.48	0.002444	1011.48	0.003836	1011.48	0.000121	1011.48	0.005737	1011.48	-5e-06	1011.48	-8.7e-05	1011.48	-0.000114	1011.48	-2.2e-05	1011.48	0	1011.48	0	1011.48	0.000397	1011.48	0.00323	1011.48	0.004561	1011.48	0.004854	1011.48	0.004867
104.404	5.49648e-12	217.137	8.9532e-12	153.777	7.18297e-12	104.404	373	1012.45	0.001929	1012.45	0.000543	1012.45	0.000664	1012.45	0.001121	1012.45	0.001009	1012.45	0.001721	1012.45	0.002502	1012.45	0.003803	1012.45	0.000122	1012.45	0.005759	1012.45	-4e-06	1012.45	-8.6e-05	1012.45	-9.4e-05	1012.45	-1.9e-05	1012.45	1e-06	1012.45	-2.41489e-09	1012.45	0.000428	1012.45	0.003266	1012.45	0.004671	1012.45	0.004984	1012.45	0.004894
104.69	5.35573e-12	217.774	8.7845e-12	154.398	7.28453e-12	104.69	373	1013.41	0.001887	1013.41	0.000531	1013.41	0.000663	1013.41	0.001116	1013.41	0.001028	1013.41	0.001747	1013.41	0.002547	1013.41	0.003901	1013.41	0.000131	1013.41	0.005751	1013.41	-4e-06	1013.41	-9e-05	1013.41	-8e-05	1013.41	-9e-06	1013.41	1e-06	1013.41	0	1013.41	0.000447	1013.41	0.003332	1013.41	0.004701	1013.41	0.005049	1013.41	0.004952
104.975	5.38481e-12	218.411	8.8801e-12	155.018	7.39642e-12	104.975	373	1014.37	0.001829	1014.37	0.000527	1014.37	0.000661	1014.37	0.001105	1014.37	0.001022	1014.37	0.001796	1014.37	0.002543	1014.37	0.004048	1014.37	0.000138	1014.37	0.005733	1014.37	-4e-06	1014.37	-9.5e-05	1014.37	-7.4e-05	1014.37	-2e-06	1014.37	1e-06	1014.37	0	1014.37	0.000442	1014.37	0.003417	1014.37	0.004663	1014.37	0.005039	1014.37	0.005002
105.261	5.39519e-12	219.048	8.9059e-12	155.639	7.30328e-12	105.261	373	1015.34	0.001766	1015.34	0.000512	1015.34	0.000642	1015.34	0.001103	1015.34	0.000995	1015.34	0.001867	1015.34	0.002522	1015.34	0.004151	1015.34	0.000137	1015.34	0.005716	1015.34	-4e-06	1015.34	-9.5e-05	1015.34	-7.4e-05	1015.34	-1e-06	1015.34	0	1015.34	0	1015.34	0.00043	1015.34	0.003525	1015.34	0.004653	1015.34	0.00506	1015.34	0.005111
105.546	5.4597e-12	219.685	8.5942e-12	156.26	7.36929e-12	105.546	373	1016.3	0.001701	1016.3	0.000487	1016.3	0.000614	1016.3	0.001112	1016.3	0.000995	1016.3	0.001961	1016.3	0.002531	1016.3	0.004143	1016.3	0.000133	1016.3	0.005713	1016.3	-3e-06	1016.3	-8.7e-05	1016.3	-7.5e-05	1016.3	-1e-06	1016.3	0	1016.3	0	1016.3	0.000425	1016.3	0.003629	1016.3	0.004696	1016.3	0.005129	1016.3	0.005259
105.832	5.39736e-12	220.322	9.1768e-12	156.88	7.31024e-12	105.832	373	1017.27	0.001651	1017.27	0.000474	1017.27	0.000587	1017.27	0.001115	1017.27	0.001051	1017.27	0.002057	1017.27	0.002579	1017.27	0.004033	1017.27	0.000132	1017.27	0.005727	1017.27	-2e-06	1017.27	-7.7e-05	1017.27	-7.7e-05	1017.27	-4e-06	1017.27	0	1017.27	1e-06	1017.27	0.000424	1017.27	0.003675	1017.27	0.004739	1017.27	0.005173	1017.27	0.005341
106.117	5.40913e-12	220.959	8.6544e-12	157.501	7.31203e-12	106.117	373	1018.23	0.001621	1018.23	0.000474	1018.23	0.000554	1018.23	0.001106	1018.23	0.00112	1018.23	0.002104	1018.23	0.002621	1018.23	0.00392	1018.23	0.000132	1018.23	0.005749	1018.23	-2e-06	1018.23	-7.2e-05	1018.23	-7.8e-05	1018.23	-8e-06	1018.23	0	1018.23	3e-06	1018.23	0.00042	1018.23	0.003656	1018.23	0.004786	1018.23	0.005217	1018.23	0.005369
106.403	5.42449e-12	221.596	8.577e-12	158.122	7.22216e-12	106.403	373	1019.2	0.001602	1019.2	0.000472	1019.2	0.000511	1019.2	0.001104	1019.2	0.001134	1019.2	0.002071	1019.2	0.002628	1019.2	0.003899	1019.2	0.000133	1019.2	0.005785	1019.2	-1e-06	1019.2	-7.5e-05	1019.2	-7.8e-05	1019.2	-9e-06	1019.2	2e-06	1019.2	4e-06	1019.2	0.000418	1019.2	0.003624	1019.2	0.004885	1019.2	0.00536	1019.2	0.00545
106.688	5.57531e-12	222.233	8.5426e-12	158.742	7.30545e-12	106.688	373	1020.16	0.001603	1020.16	0.000469	1020.16	0.000487	1020.16	0.001117	1020.16	0.001089	1020.16	0.001989	1020.16	0.002623	1020.16	0.003965	1020.16	0.000135	1020.16	0.005863	1020.16	-1e-06	1020.16	-7.8e-05	1020.16	-7.4e-05	1020.16	-6e-06	1020.16	5e-06	1020.16	5e-06	1020.16	0.000424	1020.16	0.003623	1020.16	0.005007	1020.16	0.005589	1020.16	0.00559
106.974	5.39907e-12	222.87	8.4405e-12	159.363	7.44383e-12	106.974	373	1021.12	0.001638	1021.12	0.000475	1021.12	0.000506	1021.12	0.001129	1021.12	0.001043	1021.12	0.001911	1021.12	0.002659	1021.12	0.004037	1021.12	0.000145	1021.12	0.005987	1021.12	0	1021.12	-7.9e-05	1021.12	-7.1e-05	1021.12	-3e-06	1021.12	8e-06	1021.12	5e-06	1021.12	0.000449	1021.12	0.003661	1021.12	0.005085	1021.12	0.005788	1021.12	0.005687
107.259	5.4409e-12	223.507	8.9221e-12	159.984	7.2363e-12	107.259	373	1022.09	0.001679	1022.09	0.000484	1022.09	0.000551	1022.09	0.001128	1022.09	0.001028	1022.09	0.001866	1022.09	0.002762	1022.09	0.00407	1022.09	0.000164	1022.09	0.006114	1022.09	-5.41245e-10	1022.09	-7.4e-05	1022.09	-6.8e-05	1022.09	0	1022.09	1.1e-05	1022.09	4e-06	1022.09	0.000501	1022.09	0.003741	1022.09	0.005151	1022.09	0.00593	1022.09	0.005736
107.544	5.48537e-12	224.144	8.5619e-12	160.604	7.29856e-12	107.544	373	1023.05	0.001678	1023.05	0.000484	1023.05	0.000581	1023.05	0.001122	1023.05	0.001027	1023.05	0.001867	1023.05	0.002908	1023.05	0.004091	1023.05	0.000187	1023.05	0.006203	1023.05	2.17698e-09	1023.05	-6.5e-05	1023.05	-6.3e-05	1023.05	0	1023.05	1.3e-05	1023.05	4e-06	1023.05	0.000568	1023.05	0.003859	1023.05	0.005293	1023.05	0.006068	1023.05	0.005836
107.83	5.45607e-12	224.781	8.7146e-12	161.225	7.13629e-12	107.83	373	1024.02	0.001632	1024.02	0.000482	1024.02	0.000588	1024.02	0.001117	1024.02	0.001022	1024.02	0.00193	1024.02	0.003045	1024.02	0.004142	1024.02	0.000208	1024.02	0.006258	1024.02	4.7298e-10	1024.02	-5.2e-05	1024.02	-5.3e-05	1024.02	2e-06	1024.02	1.6e-05	1024.02	6e-06	1024.02	0.000612	1024.02	0.003978	1024.02	0.005473	1024.02	0.006173	1024.02	0.00599
108.116	5.46809e-12	225.418	8.6125e-12	161.846	7.19846e-12	108.116	373	1024.98	0.00159	1024.98	0.000492	1024.98	0.000599	1024.98	0.001111	1024.98	0.001016	1024.98	0.002053	1024.98	0.003131	1024.98	0.004225	1024.98	0.000222	1024.98	0.006307	1024.98	0	1024.98	-4.1e-05	1024.98	-3.9e-05	1024.98	6e-06	1024.98	2.3e-05	1024.98	9e-06	1024.98	0.000603	1024.98	0.004055	1024.98	0.005564	1024.98	0.006172	1024.98	0.0061
108.401	5.44009e-12	226.054	8.4415e-12	162.466	7.34026e-12	108.401	373	1025.94	0.001578	1025.94	0.000498	1025.94	0.000621	1025.94	0.00111	1025.94	0.00101	1025.94	0.002199	1025.94	0.003168	1025.94	0.004318	1025.94	0.000227	1025.94	0.006342	1025.94	1e-06	1025.94	-3.5e-05	1025.94	-2.9e-05	1025.94	1.3e-05	1025.94	3.4e-05	1025.94	1.3e-05	1025.94	0.00057	1025.94	0.004103	1025.94	0.005559	1025.94	0.006141	1025.94	0.00614
108.687	5.42937e-12	226.691	8.7597e-12	163.087	7.18169e-12	108.687	373	1026.91	0.001573	1026.91	0.000476	1026.91	0.00063	1026.91	0.001131	1026.91	0.000998	1026.91	0.00233	1026.91	0.00319	1026.91	0.004407	1026.91	0.000226	1026.91	0.00633	1026.91	2e-06	1026.91	-3.6e-05	1026.91	-2.3e-05	1026.91	1.9e-05	1026.91	4.3e-05	1026.91	1.8e-05	1026.91	0.000558	1026.91	0.004153	1026.91	0.005579	1026.91	0.006238	1026.91	0.006186
108.972	5.50418e-12	227.328	8.4953e-12	163.708	7.30972e-12	108.972	373	1027.87	0.001545	1027.87	0.000435	1027.87	0.000615	1027.87	0.001171	1027.87	0.000989	1027.87	0.002442	1027.87	0.003237	1027.87	0.004489	1027.87	0.000225	1027.87	0.006275	1027.87	4e-06	1027.87	-3.8e-05	1027.87	-2.1e-05	1027.87	2.6e-05	1027.87	4.9e-05	1027.87	2.4e-05	1027.87	0.000579	1027.87	0.004204	1027.87	0.00568	1027.87	0.006466	1027.87	0.006266
109.258	5.36972e-12	227.965	8.6544e-12	164.328	7.17386e-12	109.258	373	1028.84	0.001506	1028.84	0.00041	1028.84	0.000595	1028.84	0.001201	1028.84	0.001005	1028.84	0.002552	1028.84	0.003341	1028.84	0.004566	1028.84	0.000231	1028.84	0.006224	1028.84	4e-06	1028.84	-3.7e-05	1028.84	-2.2e-05	1028.84	3.7e-05	1028.84	5.7e-05	1028.84	3.3e-05	1028.84	0.000617	1028.84	0.004244	1028.84	0.005798	1028.84	0.006686	1028.84	0.006366
109.543	5.33858e-12	228.602	8.5705e-12	164.949	7.27591e-12	109.543	373	1029.8	0.001483	1029.8	0.00041	1029.8	0.000589	1029.8	0.0012	1029.8	0.00105	1029.8	0.00266	1029.8	0.003512	1029.8	0.004637	1029.8	0.000245	1029.8	0.006227	1029.8	4e-06	1029.8	-2.9e-05	1029.8	-2.1e-05	1029.8	5.9e-05	1029.8	7.2e-05	1029.8	4.4e-05	1029.8	0.000658	1029.8	0.004304	1029.8	0.005902	1029.8	0.006841	1029.8	0.006528
109.829	5.39169e-12	229.239	8.4652e-12	165.57	7.33515e-12	109.829	373	1030.77	0.001493	1030.77	0.000415	1030.77	0.000595	1030.77	0.001171	1030.77	0.001104	1030.77	0.00275	1030.77	0.003732	1030.77	0.00469	1030.77	0.000265	1030.77	0.006293	1030.77	3e-06	1030.77	-2e-05	1030.77	-1.6e-05	1030.77	9.3e-05	1030.77	9.5e-05	1030.77	5.5e-05	1030.77	0.000703	1030.77	0.004428	1030.77	0.006029	1030.77	0.00699	1030.77	0.006771
110.114	5.53301e-12	229.876	8.5028e-12	166.19	7.29312e-12	110.114	373	1031.73	0.001532	1031.73	0.00041	1031.73	0.000603	1031.73	0.00113	1031.73	0.001155	1031.73	0.002824	1031.73	0.003942	1031.73	0.0047	1031.73	0.000291	1031.73	0.006392	1031.73	4e-06	1031.73	-1.2e-05	1031.73	-9e-06	1031.73	0.000132	1031.73	0.000119	1031.73	6.2e-05	1031.73	0.000746	1031.73	0.004597	1031.73	0.006176	1031.73	0.007131	1031.73	0.006972
110.4	5.50691e-12	230.513	8.4663e-12	166.811	7.40014e-12	110.4	373	1032.69	0.001565	1032.69	0.000402	1032.69	0.000598	1032.69	0.001086	1032.69	0.001202	1032.69	0.002884	1032.69	0.004072	1032.69	0.004673	1032.69	0.000318	1032.69	0.006475	1032.69	5e-06	1032.69	-9e-06	1032.69	-3e-06	1032.69	0.000159	1032.69	0.000144	1032.69	6.4e-05	1032.69	0.000777	1032.69	0.00476	1032.69	0.006293	1032.69	0.007192	1032.69	0.007009
110.685	5.5439e-12	231.15	8.5598e-12	167.431	7.33975e-12	110.685	373	1033.66	0.001551	1033.66	0.0004	1033.66	0.000571	1033.66	0.001048	1033.66	0.001247	1033.66	0.002918	1033.66	0.004099	1033.66	0.004656	1033.66	0.000339	1033.66	0.006523	1033.66	6e-06	1033.66	-7e-06	1033.66	-1e-06	1033.66	0.000166	1033.66	0.000171	1033.66	6.8e-05	1033.66	0.000804	1033.66	0.004913	1033.66	0.006405	1033.66	0.007206	1033.66	0.006974
110.971	5.50558e-12	231.787	8.3437e-12	168.052	7.37578e-12	110.971	373	1034.62	0.001482	1034.62	0.000402	1034.62	0.000531	1034.62	0.001025	1034.62	0.00129	1034.62	0.002927	1034.62	0.004076	1034.62	0.004685	1034.62	0.000355	1034.62	0.006571	1034.62	9e-06	1034.62	-5e-06	1034.62	0	1034.62	0.000165	1034.62	0.0002	1034.62	8.1e-05	1034.62	0.000845	1034.62	0.005088	1034.62	0.006585	1034.62	0.007286	1034.62	0.007041
111.256	5.5506e-12	232.424	8.5415e-12	168.673	7.40547e-12	111.256	373	1035.59	0.001405	1035.59	0.000404	1035.59	0.000507	1035.59	0.001003	1035.59	0.001336	1035.59	0.002951	1035.59	0.004078	1035.59	0.004749	1035.59	0.000373	1035.59	0.006676	1035.59	1.1e-05	1035.59	-4e-06	1035.59	0	1035.59	0.000177	1035.59	0.000223	1035.59	0.000104	1035.59	0.000897	1035.59	0.005271	1035.59	0.006807	1035.59	0.007448	1035.59	0.007203
111.542	5.56793e-12	233.061	8.2061e-12	169.293	7.21708e-12	111.542	373	1036.55	0.001356	1036.55	0.0004	1036.55	0.000514	1036.55	0.000972	1036.55	0.00138	1036.55	0.003034	1036.55	0.004128	1036.55	0.004813	1036.55	0.000396	1036.55	0.006842	1036.55	1.2e-05	1036.55	-3e-06	1036.55	1e-06	1036.55	0.000213	1036.55	0.000237	1036.55	0.000131	1036.55	0.00095	1036.55	0.005421	1036.55	0.006963	1036.55	0.007613	1036.55	0.007352
111.827	5.37706e-12	233.698	8.463e-12	169.914	7.39045e-12	111.827	373	1037.52	0.00132	1037.52	0.000383	1037.52	0.000534	1037.52	0.000941	1037.52	0.001414	1037.52	0.003173	1037.52	0.004193	1037.52	0.004877	1037.52	0.000419	1037.52	0.007001	1037.52	1.1e-05	1037.52	-3e-06	1037.52	3e-06	1037.52	0.000267	1037.52	0.000247	1037.52	0.000163	1037.52	0.001006	1037.52	0.005548	1037.52	0.007059	1037.52	0.00777	1037.52	0.007523
112.113	5.4593e-12	234.335	8.4512e-12	170.535	7.15885e-12	112.113	373	1038.48	0.001269	1038.48	0.000358	1038.48	0.000545	1038.48	0.000929	1038.48	0.001448	1038.48	0.003322	1038.48	0.004242	1038.48	0.004956	1038.48	0.000433	1038.48	0.007077	1038.48	1.2e-05	1038.48	-4e-06	1038.48	5e-06	1038.48	0.000317	1038.48	0.000259	1038.48	0.000198	1038.48	0.001077	1038.48	0.005682	1038.48	0.00721	1038.48	0.007969	1038.48	0.007834
112.398	5.51869e-12	234.972	8.5824e-12	171.155	7.19358e-12	112.398	373	1039.44	0.001211	1039.44	0.000342	1039.44	0.000549	1039.44	0.000932	1039.44	0.001512	1039.44	0.003455	1039.44	0.004287	1039.44	0.00503	1039.44	0.000443	1039.44	0.007069	1039.44	1.4e-05	1039.44	-5e-06	1039.44	8e-06	1039.44	0.00035	1039.44	0.00027	1039.44	0.000233	1039.44	0.001155	1039.44	0.005799	1039.44	0.007457	1039.44	0.008182	1039.44	0.008224
112.684	5.38064e-12	235.609	8.2233e-12	171.776	7.36185e-12	112.684	373	1040.41	0.001162	1040.41	0.000344	1040.41	0.000564	1040.41	0.000934	1040.41	0.001602	1040.41	0.003579	1040.41	0.00436	1040.41	0.005063	1040.41	0.00046	1040.41	0.007042	1040.41	1.8e-05	1040.41	-4e-06	1040.41	9e-06	1040.41	0.000369	1040.41	0.000282	1040.41	0.000259	1040.41	0.001219	1040.41	0.005858	1040.41	0.007723	1040.41	0.008345	1040.41	0.008501
112.97	5.47295e-12	236.246	8.018e-12	172.397	7.38946e-12	112.97	373	1041.37	0.001113	1041.37	0.000347	1041.37	0.000582	1041.37	0.000934	1041.37	0.001661	1041.37	0.003695	1041.37	0.004471	1041.37	0.005064	1041.37	0.000489	1041.37	0.00706	1041.37	2.2e-05	1041.37	-4e-06	1041.37	1.1e-05	1041.37	0.000389	1041.37	0.0003	1041.37	0.000275	1041.37	0.001271	1041.37	0.005896	1041.37	0.007956	1041.37	0.008513	1041.37	0.008635
113.255	5.44802e-12	236.866	8.1491e-12	173.017	7.31364e-12	113.255	373	1042.34	0.001054	1042.34	0.000333	1042.34	0.00058	1042.34	0.000947	1042.34	0.001657	1042.34	0.003796	1042.34	0.00462	1042.34	0.005093	1042.34	0.000527	1042.34	0.007142	1042.34	2.6e-05	1042.34	-4e-06	1042.34	1.3e-05	1042.34	0.000427	1042.34	0.000328	1042.34	0.000289	1042.34	0.001323	1042.34	0.006006	1042.34	0.008173	1042.34	0.008772	1042.34	0.008759
113.54	5.46114e-12	237.503	8.1825e-12	173.638	7.36124e-12	113.54	373	1043.3	0.001013	1043.3	0.000311	1043.3	0.000559	1043.3	0.000966	1043.3	0.001634	1043.3	0.003892	1043.3	0.00481	1043.3	0.005195	1043.3	0.000565	1043.3	0.007264	1043.3	2.9e-05	1043.3	-2e-06	1043.3	1.8e-05	1043.3	0.000495	1043.3	0.000367	1043.3	0.000309	1043.3	0.001372	1043.3	0.006213	1043.3	0.008352	1043.3	0.009046	1043.3	0.008905
113.826	5.62343e-12	238.14	8.2276e-12	174.259	7.24047e-12	113.826	373	1044.27	0.001027	1044.27	0.000299	1044.27	0.000539	1044.27	0.000965	1044.27	0.001652	1044.27	0.004011	1044.27	0.005035	1044.27	0.005372	1044.27	0.000592	1044.27	0.007383	1044.27	2.9e-05	1044.27	0	1044.27	2.6e-05	1044.27	0.000594	1044.27	0.000415	1044.27	0.000335	1044.27	0.001412	1044.27	0.006459	1044.27	0.008447	1044.27	0.009193	1044.27	0.008994
114.111	5.53968e-12	238.777	8.2835e-12	174.879	7.36361e-12	114.111	373	1045.23	0.001093	1045.23	0.000293	1045.23	0.000531	1045.23	0.000939	1045.23	0.001702	1045.23	0.004174	1045.23	0.005262	1045.23	0.005604	1045.23	0.000607	1045.23	0.007469	1045.23	2.6e-05	1045.23	0	1045.23	3.6e-05	1045.23	0.000702	1045.23	0.000471	1045.23	0.00036	1045.23	0.001456	1045.23	0.006688	1045.23	0.00851	1045.23	0.009247	1045.23	0.009042
114.397	5.46398e-12	239.414	8.1287e-12	175.5	7.30962e-12	114.397	373	1046.19	0.001165	1046.19	0.000284	1046.19	0.00053	1046.19	0.000911	1046.19	0.001752	1046.19	0.004376	1046.19	0.005461	1046.19	0.005851	1046.19	0.000616	1046.19	0.00751	1046.19	2.6e-05	1046.19	0	1046.19	4.5e-05	1046.19	0.00079	1046.19	0.000534	1046.19	0.000378	1046.19	0.001521	1046.19	0.006884	1046.19	0.008645	1046.19	0.009349	1046.19	0.009142
114.682	5.60668e-12	240.05	7.8772e-12	176.121	7.35935e-12	114.682	373	1047.16	0.001206	1047.16	0.000277	1047.16	0.000535	1047.16	0.00089	1047.16	0.001821	1047.16	0.004604	1047.16	0.005653	1047.16	0.006045	1047.16	0.000629	1047.16	0.007511	1047.16	3.2e-05	1047.16	0	1047.16	5.2e-05	1047.16	0.000846	1047.16	0.000605	1047.16	0.000395	1047.16	0.001602	1047.16	0.007022	1047.16	0.008842	1047.16	0.009508	1047.16	0.009251
114.935	5.6417e-12	240.687	8.0115e-12	176.741	7.2617e-12	114.935	373	1048.12	0.001217	1048.12	0.000285	1048.12	0.000547	1048.12	0.000868	1048.12	0.001953	1048.12	0.004842	1048.12	0.005883	1048.12	0.006127	1048.12	0.000649	1048.12	0.007475	1048.12	4.2e-05	1048.12	0	1048.12	5.9e-05	1048.12	0.000883	1048.12	0.000687	1048.12	0.000415	1048.12	0.001684	1048.12	0.007072	1048.12	0.008994	1048.12	0.009625	1048.12	0.009247
115.22	5.44871e-12	241.324	8.0911e-12	177.362	7.2742e-12	115.22	373	1049.09	0.001206	1049.09	0.000306	1049.09	0.000558	1049.09	0.000848	1049.09	0.002125	1049.09	0.005064	1049.09	0.006146	1049.09	0.006111	1049.09	0.000668	1049.09	0.007417	1049.09	5e-05	1049.09	0	1049.09	6.5e-05	1049.09	0.000913	1049.09	0.000774	1049.09	0.000432	1049.09	0.001773	1049.09	0.007057	1049.09	0.009078	1049.09	0.009706	1049.09	0.009163
115.506	5.38911e-12	241.961	7.8739e-12	177.983	7.25978e-12	115.506	373	1050.05	0.001187	1050.05	0.000324	1050.05	0.000563	1050.05	0.000846	1050.05	0.002258	1050.05	0.005249	1050.05	0.006379	1050.05	0.00609	1050.05	0.000682	1050.05	0.007382	1050.05	5.3e-05	1050.05	0	1050.05	7e-05	1050.05	0.000936	1050.05	0.000854	1050.05	0.000442	1050.05	0.001869	1050.05	0.007032	1050.05	0.009159	1050.05	0.009823	1050.05	0.009137
115.791	5.60516e-12	242.598	7.7374e-12	178.603	7.34149e-12	115.791	373	1051.01	0.001181	1051.01	0.000338	1051.01	0.000578	1051.01	0.000859	1051.01	0.002319	1051.01	0.005398	1051.01	0.006528	1051.01	0.006159	1051.01	0.000699	1051.01	0.007419	1051.01	5.1e-05	1051.01	1e-06	1051.01	7.7e-05	1051.01	0.000951	1051.01	0.000912	1051.01	0.000456	1051.01	0.00195	1051.01	0.007027	1051.01	0.009235	1051.01	0.009908	1051.01	0.009167
116.077	5.4917e-12	243.235	7.7353e-12	179.224	7.46289e-12	116.077	373	1051.98	0.001201	1051.98	0.000361	1051.98	0.000618	1051.98	0.000862	1051.98	0.002347	1051.98	0.005509	1051.98	0.006608	1051.98	0.006338	1051.98	0.000721	1051.98	0.007533	1051.98	4.9e-05	1051.98	2e-06	1051.98	8.6e-05	1051.98	0.000965	1051.98	0.00095	1051.98	0.000489	1051.98	0.001997	1051.98	0.00704	1051.98	0.009227	1051.98	0.009821	1051.98	0.009137
116.362	5.57273e-12	243.872	7.8234e-12	179.811	7.41819e-12	116.362	373	1052.94	0.001227	1052.94	0.00039	1052.94	0.000669	1052.94	0.000848	1052.94	0.00237	1052.94	0.005557	1052.94	0.006653	1052.94	0.006573	1052.94	0.000744	1052.94	0.00767	1052.94	4.9e-05	1052.94	4e-06	1052.94	9.8e-05	1052.94	0.000986	1052.94	0.000976	1052.94	0.000542	1052.94	0.002042	1052.94	0.007077	1052.94	0.00913	1052.94	0.0096	1052.94	0.009055
116.648	5.4503e-12	244.509	8.1545e-12	180.432	7.28597e-12	116.648	373	1053.91	0.001228	1053.91	0.00041	1053.91	0.000699	1053.91	0.000837	1053.91	0.002376	1053.91	0.005532	1053.91	0.006679	1053.91	0.006791	1053.91	0.000764	1053.91	0.00777	1053.91	5e-05	1053.91	7e-06	1053.91	0.00011	1053.91	0.001018	1053.91	0.000989	1053.91	0.000592	1053.91	0.002119	1053.91	0.007139	1053.91	0.009024	1053.91	0.009425	1053.91	0.009044
116.933	5.5774e-12	245.146	7.9728e-12	181.053	7.38024e-12	116.933	373	1054.87	0.001206	1054.87	0.000421	1054.87	0.000696	1054.87	0.000842	1054.87	0.002365	1054.87	0.005466	1054.87	0.006696	1054.87	0.006931	1054.87	0.000786	1054.87	0.007823	1054.87	5.1e-05	1054.87	1e-05	1054.87	0.000119	1054.87	0.001061	1054.87	0.000979	1054.87	0.000617	1054.87	0.002205	1054.87	0.007188	1054.87	0.008944	1054.87	0.009352	1054.87	0.009112
117.219	5.40532e-12	245.783	7.6912e-12	181.673	7.37943e-12	117.219	373	1055.84	0.001189	1055.84	0.000433	1055.84	0.000679	1055.84	0.000856	1055.84	0.002354	1055.84	0.005384	1055.84	0.006732	1055.84	0.006967	1055.84	0.000817	1055.84	0.007855	1055.84	5.2e-05	1055.84	1.1e-05	1055.84	0.000121	1055.84	0.001114	1055.84	0.000949	1055.84	0.000617	1055.84	0.00225	1055.84	0.007199	1055.84	0.008863	1055.84	0.009295	1055.84	0.009144
117.504	5.4481e-12	246.42	7.6675e-12	182.294	7.37239e-12	117.504	373	1056.8	0.001176	1056.8	0.000439	1056.8	0.000656	1056.8	0.000866	1056.8	0.002324	1056.8	0.005269	1056.8	0.006799	1056.8	0.006905	1056.8	0.000854	1056.8	0.007892	1056.8	5.4e-05	1056.8	1.1e-05	1056.8	0.000117	1056.8	0.001158	1056.8	0.000911	1056.8	0.00061	1056.8	0.002254	1056.8	0.007209	1056.8	0.008805	1056.8	0.009225	1056.8	0.009102
117.79	5.63318e-12	247.057	7.6192e-12	182.915	7.30558e-12	117.79	373	1057.76	0.001151	1057.76	0.000425	1057.76	0.000625	1057.76	0.000869	1057.76	0.002238	1057.76	0.005116	1057.76	0.006867	1057.76	0.006779	1057.76	0.000884	1057.76	0.007943	1057.76	6.1e-05	1057.76	1e-05	1057.76	0.000111	1057.76	0.001169	1057.76	0.00088	1057.76	0.000602	1057.76	0.002257	1057.76	0.007251	1057.76	0.008816	1057.76	0.009184	1057.76	0.009024
118.075	5.65356e-12	247.694	8.1395e-12	183.535	7.30643e-12	118.075	373	1058.73	0.001119	1058.73	0.000394	1058.73	0.000596	1058.73	0.000852	1058.73	0.002111	1058.73	0.004983	1058.73	0.006901	1058.73	0.006655	1058.73	0.000902	1058.73	0.008003	1058.73	7.2e-05	1058.73	9e-06	1058.73	0.000107	1058.73	0.001137	1058.73	0.000857	1058.73	0.000594	1058.73	0.002273	1058.73	0.007283	1058.73	0.00884	1058.73	0.00914	1058.73	0.00888
118.361	5.49655e-12	248.331	7.5235e-12	184.138	7.31235e-12	118.361	373	1059.69	0.001101	1059.69	0.000365	1059.69	0.000582	1059.69	0.000806	1059.69	0.001998	1059.69	0.004914	1059.69	0.006896	1059.69	0.006587	1059.69	0.000911	1059.69	0.008063	1059.69	8.2e-05	1059.69	9e-06	1059.69	0.000105	1059.69	0.00107	1059.69	0.000832	1059.69	0.000582	1059.69	0.00228	1059.69	0.007255	1059.69	0.008772	1059.69	0.009024	1059.69	0.008638
118.646	5.56775e-12	248.968	7.9621e-12	184.759	7.3519e-12	118.646	373	1060.66	0.001104	1060.66	0.000344	1060.66	0.000581	1060.66	0.000744	1060.66	0.00191	1060.66	0.00487	1060.66	0.00688	1060.66	0.006584	1060.66	0.000919	1060.66	0.008114	1060.66	8.7e-05	1060.66	8e-06	1060.66	0.000102	1060.66	0.000982	1060.66	0.000794	1060.66	0.000561	1060.66	0.002277	1060.66	0.007203	1060.66	0.008627	1060.66	0.008899	1060.66	0.008422
118.931	5.65366e-12	249.605	7.5396e-12	185.38	7.44268e-12	118.931	373	1061.62	0.001112	1061.62	0.000328	1061.62	0.000579	1061.62	0.000701	1061.62	0.001825	1061.62	0.004783	1061.62	0.006877	1061.62	0.006596	1061.62	0.000931	1061.62	0.008156	1061.62	8.7e-05	1061.62	7e-06	1061.62	9.5e-05	1061.62	0.000896	1061.62	0.000735	1061.62	0.000524	1061.62	0.002286	1061.62	0.007203	1061.62	0.00853	1061.62	0.00889	1061.62	0.008404
119.217	5.67804e-12	250.242	7.4418e-12	186	7.34426e-12	119.217	373	1062.59	0.001111	1062.59	0.000327	1062.59	0.000574	1062.59	0.000687	1062.59	0.001743	1062.59	0.004652	1062.59	0.006877	1062.59	0.006566	1062.59	0.000946	1062.59	0.008192	1062.59	8.9e-05	1062.59	8e-06	1062.59	8.6e-05	1062.59	0.000832	1062.59	0.000663	1062.59	0.000476	1062.59	0.00231	1062.59	0.007256	1062.59	0.00853	1062.59	0.008984	1062.59	0.008546
119.502	5.60937e-12	250.879	7.846e-12	186.621	7.29568e-12	119.502	373	1063.55	0.0011	1063.55	0.000345	1063.55	0.000569	1063.55	0.000684	1063.55	0.001686	1063.55	0.004512	1063.55	0.006835	1063.55	0.00647	1063.55	0.000961	1063.55	0.00821	1063.55	9.3e-05	1063.55	1e-05	1063.55	7.7e-05	1063.55	0.000795	1063.55	0.000599	1063.55	0.000426	1063.55	0.002325	1063.55	0.007293	1063.55	0.008575	1063.55	0.009065	1063.55	0.008663
119.787	5.47321e-12	251.516	7.6278e-12	187.242	7.25591e-12	119.787	373	1064.51	0.001083	1064.51	0.000364	1064.51	0.000559	1064.51	0.000677	1064.51	0.001645	1064.51	0.004339	1064.51	0.006706	1064.51	0.006326	1064.51	0.000975	1064.51	0.008197	1064.51	9.8e-05	1064.51	1.3e-05	1064.51	7.2e-05	1064.51	0.000759	1064.51	0.000559	1064.51	0.000383	1064.51	0.002332	1064.51	0.007296	1064.51	0.008643	1064.51	0.009132	1064.51	0.008719
120.073	5.51215e-12	252.153	7.5235e-12	187.862	7.32481e-12	120.073	373	1065.48	0.001065	1065.48	0.000358	1065.48	0.000536	1065.48	0.000666	1065.48	0.001582	1065.48	0.004079	1065.48	0.006509	1065.48	0.006166	1065.48	0.000995	1065.48	0.008182	1065.48	0.000103	1065.48	1.6e-05	1065.48	7.2e-05	1065.48	0.000701	1065.48	0.000541	1065.48	0.000346	1065.48	0.002355	1065.48	0.007317	1065.48	0.008769	1065.48	0.009268	1065.48	0.008839
120.359	5.53642e-12	252.79	7.3106e-12	188.483	7.38625e-12	120.359	373	1066.44	0.001067	1066.44	0.000331	1066.44	0.00051	1066.44	0.000652	1066.44	0.001488	1066.44	0.003764	1066.44	0.006323	1066.44	0.006015	1066.44	0.001031	1066.44	0.008224	1066.44	0.000113	1066.44	2e-05	1066.44	7.5e-05	1066.44	0.000625	1066.44	0.000532	1066.44	0.000319	1066.44	0.002403	1066.44	0.007389	1066.44	0.008936	1066.44	0.009451	1066.44	0.009065
120.644	5.55438e-12	253.427	7.5633e-12	189.104	7.34499e-12	120.644	373	1067.41	0.001099	1067.41	0.00031	1067.41	0.000493	1067.41	0.00063	1067.41	0.001392	1067.41	0.003493	1067.41	0.006209	1067.41	0.005886	1067.41	0.001074	1067.41	0.008348	1067.41	0.000127	1067.41	2.3e-05	1067.41	7.5e-05	1067.41	0.000551	1067.41	0.000515	1067.41	0.000309	1067.41	0.002462	1067.41	0.007509	1067.41	0.009095	1067.41	0.009604	1067.41	0.009306
120.929	5.63364e-12	254.064	7.7858e-12	189.724	7.35584e-12	120.929	373	1068.37	0.001139	1068.37	0.000299	1068.37	0.000482	1068.37	0.000605	1068.37	0.001311	1068.37	0.003322	1068.37	0.00614	1068.37	0.005791	1068.37	0.001102	1068.37	0.008505	1068.37	0.000139	1068.37	2.3e-05	1068.37	6.8e-05	1068.37	0.000481	1068.37	0.000484	1068.37	0.000313	1068.37	0.00254	1068.37	0.007689	1068.37	0.009284	1068.37	0.009796	1068.37	0.009551
121.215	5.65444e-12	254.701	7.6568e-12	190.345	7.37531e-12	121.215	373	1069.34	0.001152	1069.34	0.00029	1069.34	0.000468	1069.34	0.000591	1069.34	0.001242	1069.34	0.003219	1069.34	0.006052	1069.34	0.00574	1069.34	0.001097	1069.34	0.008622	1069.34	0.000146	1069.34	2e-05	1069.34	5.8e-05	1069.34	0.000406	1069.34	0.000439	1069.34	0.000312	1069.34	0.002653	1069.34	0.007945	1069.34	0.009595	1069.34	0.010176	1069.34	0.00989
121.5	5.52259e-12	255.338	7.1333e-12	190.966	7.22596e-12	121.5	373	1070.3	0.001135	1070.3	0.000281	1070.3	0.000457	1070.3	0.00059	1070.3	0.001185	1070.3	0.003114	1070.3	0.005908	1070.3	0.005735	1070.3	0.001072	1070.3	0.008669	1070.3	0.000147	1070.3	1.8e-05	1070.3	4.9e-05	1070.3	0.000331	1070.3	0.000383	1070.3	0.000286	1070.3	0.00279	1070.3	0.008237	1070.3	0.01002	1070.3	0.010709	1070.3	0.010308
121.786	5.62481e-12	255.975	7.387e-12	191.586	7.34414e-12	121.786	373	1071.26	0.001111	1071.26	0.000281	1071.26	0.000455	1071.26	0.000584	1071.26	0.001141	1071.26	0.00297	1071.26	0.005706	1071.26	0.005759	1071.26	0.001048	1071.26	0.008662	1071.26	0.000146	1071.26	1.9e-05	1071.26	4.1e-05	1071.26	0.000271	1071.26	0.000322	1071.26	0.000242	1071.26	0.002914	1071.26	0.008498	1071.26	0.01045	1071.26	0.011191	1071.26	0.010681
122.071	5.66558e-12	256.612	7.3182e-12	192.207	7.28096e-12	122.071	373	1072.23	0.001104	1072.23	0.000281	1072.23	0.000456	1072.23	0.000569	1072.23	0.0011	1072.23	0.002792	1072.23	0.00545	1072.23	0.005767	1072.23	0.001033	1072.23	0.00863	1072.23	0.000144	1072.23	2.3e-05	1072.23	3.3e-05	1072.23	0.000229	1072.23	0.000263	1072.23	0.000202	1072.23	0.003004	1072.23	0.008717	1072.23	0.010823	1072.23	0.011545	1072.23	0.010986
122.357	5.71532e-12	257.249	7.4493e-12	192.828	7.30802e-12	122.357	373	1073.19	0.001117	1073.19	0.000263	1073.19	0.000448	1073.19	0.000553	1073.19	0.001047	1073.19	0.002602	1073.19	0.005157	1073.19	0.005706	1073.19	0.001023	1073.19	0.008596	1073.19	0.000144	1073.19	3e-05	1073.19	2.4e-05	1073.19	0.000194	1073.19	0.000214	1073.19	0.00018	1073.19	0.003065	1073.19	0.008938	1073.19	0.011144	1073.19	0.011875	1073.19	0.011305
122.642	5.72281e-12	257.886	7.0989e-12	193.448	7.33819e-12	122.642	373	1074.16	0.001143	1074.16	0.000235	1074.16	0.000434	1074.16	0.000546	1074.16	0.000988	1074.16	0.002431	1074.16	0.004884	1074.16	0.005569	1074.16	0.001013	1074.16	0.008593	1074.16	0.000144	1074.16	3.7e-05	1074.16	1.8e-05	1074.16	0.000156	1074.16	0.000173	1074.16	0.00017	1074.16	0.003094	1074.16	0.009168	1074.16	0.011392	1074.16	0.012227	1074.16	0.011621
122.928	5.6785e-12	258.523	7.0838e-12	194.069	7.36494e-12	122.928	373	1075.12	0.001158	1075.12	0.00022	1075.12	0.000424	1075.12	0.000545	1075.12	0.000938	1075.12	0.0023	1075.12	0.004681	1075.12	0.005401	1075.12	0.001011	1075.12	0.008638	1075.12	0.000142	1075.12	4.2e-05	1075.12	1.5e-05	1075.12	0.000118	1075.12	0.000136	1075.12	0.00016	1075.12	0.003087	1075.12	0.009371	1075.12	0.011553	1075.12	0.012512	1075.12	0.011847
123.213	5.59907e-12	259.16	7.2021e-12	194.69	7.24422e-12	123.213	373	1076.08	0.001135	1076.08	0.000223	1076.08	0.000415	1076.08	0.00055	1076.08	0.000896	1076.08	0.002218	1076.08	0.004548	1076.08	0.005258	1076.08	0.001022	1076.08	0.008703	1076.08	0.000137	1076.08	4.2e-05	1076.08	1.3e-05	1076.08	8.7e-05	1076.08	0.000103	1076.08	0.000144	1076.08	0.003073	1076.08	0.009524	1076.08	0.011713	1076.08	0.012696	1076.08	0.012028
123.499	5.66812e-12	259.797	7.2236e-12	195.31	7.2713e-12	123.499	373	1077.05	0.001081	1077.05	0.000231	1077.05	0.000399	1077.05	0.000558	1077.05	0.000857	1077.05	0.002171	1077.05	0.004443	1077.05	0.005153	1077.05	0.001044	1077.05	0.00873	1077.05	0.000136	1077.05	3.8e-05	1077.05	1.1e-05	1077.05	6.4e-05	1077.05	8e-05	1077.05	0.000123	1077.05	0.003094	1077.05	0.009616	1077.05	0.011934	1077.05	0.012819	1077.05	0.012292
123.784	5.66424e-12	260.434	7.5901e-12	195.931	7.37052e-12	123.784	373	1078.01	0.001039	1078.01	0.000237	1078.01	0.000381	1078.01	0.000558	1078.01	0.000826	1078.01	0.002121	1078.01	0.004326	1078.01	0.005064	1078.01	0.001067	1078.01	0.008687	1078.01	0.000142	1078.01	3.2e-05	1078.01	9e-06	1078.01	4.6e-05	1078.01	6.6e-05	1078.01	0.0001	1078.01	0.003161	1078.01	0.009627	1078.01	0.012099	1078.01	0.012866	1078.01	0.012597
124.07	5.68613e-12	261.07	7.3246e-12	196.551	7.29717e-12	124.07	373	1078.98	0.00104	1078.98	0.000247	1078.98	0.000373	1078.98	0.000542	1078.98	0.000806	1078.98	0.002029	1078.98	0.004176	1078.98	0.004968	1078.98	0.001079	1078.98	0.008597	1078.98	0.000156	1078.98	2.8e-05	1078.98	7e-06	1078.98	2.9e-05	1078.98	5.5e-05	1078.98	7.7e-05	1078.98	0.003249	1078.98	0.009571	1078.98	0.012034	1078.98	0.012792	1078.98	0.012773
124.355	5.63757e-12	261.707	7.1075e-12	197.172	7.35253e-12	124.355	373	1079.94	0.001067	1079.94	0.000261	1079.94	0.000372	1079.94	0.000526	1079.94	0.000785	1079.94	0.001902	1079.94	0.003985	1079.94	0.004862	1079.94	0.001084	1079.94	0.008515	1079.94	0.000171	1079.94	2.7e-05	1079.94	6e-06	1079.94	1.3e-05	1079.94	4.3e-05	1079.94	5.9e-05	1079.94	0.003331	1079.94	0.009522	1079.94	0.011775	1079.94	0.012669	1079.94	0.012783
124.641	5.52627e-12	262.344	7.3311e-12	197.793	7.33071e-12	124.641	373	1080.91	0.0011	1080.91	0.000268	1080.91	0.000367	1080.91	0.000534	1080.91	0.00076	1080.91	0.001791	1080.91	0.003772	1080.91	0.004737	1080.91	0.001089	1080.91	0.008481	1080.91	0.000181	1080.91	2.9e-05	1080.91	5e-06	1080.91	3e-06	1080.91	3e-05	1080.91	4.3e-05	1080.91	0.003379	1080.91	0.009537	1080.91	0.011515	1080.91	0.012599	1080.91	0.01274
124.926	5.79688e-12	262.981	7.2515e-12	198.413	7.35668e-12	124.926	373	1081.87	0.001146	1081.87	0.000264	1081.87	0.000358	1081.87	0.00056	1081.87	0.000749	1081.87	0.001737	1081.87	0.003582	1081.87	0.004582	1081.87	0.001096	1081.87	0.008492	1081.87	0.000181	1081.87	3.2e-05	1081.87	3e-06	1081.87	-3.218e-09	1081.87	2.1e-05	1081.87	3e-05	1081.87	0.003359	1081.87	0.009578	1081.87	0.01136	1081.87	0.01253	1081.87	0.01266
125.212	5.57523e-12	263.618	7.2687e-12	199.034	7.45017e-12	125.212	373	1082.83	0.001212	1082.83	0.000253	1082.83	0.00035	1082.83	0.000579	1082.83	0.000769	1082.83	0.001721	1082.83	0.003449	1082.83	0.004406	1082.83	0.001094	1082.83	0.008513	1082.83	0.000173	1082.83	3.5e-05	1082.83	2e-06	1082.83	-1e-06	1082.83	1.5e-05	1082.83	2.1e-05	1082.83	0.003261	1082.83	0.009563	1082.83	0.011269	1082.83	0.012348	1082.83	0.012448
125.497	5.69748e-12	264.255	7.0419e-12	199.655	7.36492e-12	125.497	373	1083.8	0.00126	1083.8	0.000233	1083.8	0.000344	1083.8	0.000583	1083.8	0.000794	1083.8	0.001701	1083.8	0.003376	1083.8	0.004258	1083.8	0.001082	1083.8	0.00851	1083.8	0.000164	1083.8	3.6e-05	1083.8	1e-06	1083.8	-1e-06	1083.8	1.2e-05	1083.8	1.8e-05	1083.8	0.003139	1083.8	0.009471	1083.8	0.011208	1083.8	0.012097	1083.8	0.01212
125.783	5.85834e-12	264.892	6.9559e-12	200.275	7.39501e-12	125.783	373	1084.76	0.001244	1084.76	0.000202	1084.76	0.000339	1084.76	0.000589	1084.76	0.000783	1084.76	0.001665	1084.76	0.003352	1084.76	0.004192	1084.76	0.001077	1084.76	0.008481	1084.76	0.000162	1084.76	3.5e-05	1084.76	1e-06	1084.76	-1e-06	1084.76	1e-05	1084.76	2e-05	1084.76	0.003062	1084.76	0.00933	1084.76	0.011167	1084.76	0.011905	1084.76	0.011803
126.068	5.81559e-12	265.529	6.8742e-12	200.896	7.42225e-12	126.068	373	1085.73	0.001177	1085.73	0.000172	1085.73	0.000342	1085.73	0.000602	1085.73	0.000738	1085.73	0.001626	1085.73	0.003374	1085.73	0.004217	1085.73	0.001093	1085.73	0.008443	1085.73	0.000174	1085.73	3.5e-05	1085.73	2e-06	1085.73	-1e-06	1085.73	9e-06	1085.73	2.3e-05	1085.73	0.003039	1085.73	0.009142	1085.73	0.011077	1085.73	0.011753	1085.73	0.011542
126.354	5.88622e-12	266.166	6.857e-12	201.517	7.38717e-12	126.354	373	1086.69	0.001106	1086.69	0.00016	1086.69	0.000359	1086.69	0.000607	1086.69	0.000696	1086.69	0.001582	1086.69	0.003428	1086.69	0.004293	1086.69	0.00112	1086.69	0.008404	1086.69	0.000192	1086.69	3.3e-05	1086.69	3e-06	1086.69	-1e-06	1086.69	6e-06	1086.69	2.3e-05	1086.69	0.00302	1086.69	0.008895	1086.69	0.010872	1086.69	0.011514	1086.69	0.01127
126.639	5.72993e-12	266.803	7.1773e-12	202.137	7.43862e-12	126.639	373	1087.65	0.001054	1087.65	0.000164	1087.65	0.000376	1087.65	0.000597	1087.65	0.000679	1087.65	0.001522	1087.65	0.003484	1087.65	0.004365	1087.65	0.001138	1087.65	0.008371	1087.65	0.000203	1087.65	3.2e-05	1087.65	2e-06	1087.65	-1e-06	1087.65	3e-06	1087.65	1.8e-05	1087.65	0.002958	1087.65	0.008626	1087.65	0.010613	1087.65	0.011193	1087.65	0.01097
126.925	5.67855e-12	267.44	6.8613e-12	202.758	7.32223e-12	126.925	373	1088.62	0.001017	1088.62	0.000173	1088.62	0.000374	1088.62	0.000587	1088.62	0.000678	1088.62	0.001465	1088.62	0.003515	1088.62	0.004409	1088.62	0.001145	1088.62	0.008353	1088.62	0.000201	1088.62	3e-05	1088.62	1e-06	1088.62	-1e-06	1088.62	2e-06	1088.62	1.3e-05	1088.62	0.002852	1088.62	0.008398	1088.62	0.010401	1088.62	0.010917	1088.62	0.010685
127.21	5.59404e-12	268.077	6.8258e-12	203.379	7.24547e-12	127.21	373	1089.58	0.001004	1089.58	0.000179	1089.58	0.000355	1089.58	0.000587	1089.58	0.000682	1089.58	0.001449	1089.58	0.003524	1089.58	0.004434	1089.58	0.001151	1089.58	0.008339	1089.58	0.000189	1089.58	3e-05	1089.58	0	1089.58	-2e-06	1089.58	2e-06	1089.58	9e-06	1089.58	0.002731	1089.58	0.008236	1089.58	0.010203	1089.58	0.010717	1089.58	0.010403
127.496	5.81966e-12	268.714	6.5624e-12	203.999	7.30744e-12	127.496	373	1090.55	0.001027	1090.55	0.000186	1090.55	0.000334	1090.55	0.000593	1090.55	0.000694	1090.55	0.001477	1090.55	0.003529	1090.55	0.00447	1090.55	0.001153	1090.55	0.008289	1090.55	0.00017	1090.55	3e-05	1090.55	0	1090.55	-2e-06	1090.55	2e-06	1090.55	8e-06	1090.55	0.002626	1090.55	0.008115	1090.55	0.009912	1090.55	0.010516	1090.55	0.010081
127.781	5.70348e-12	269.351	6.8688e-12	204.62	7.23509e-12	127.781	373	1091.51	0.001065	1091.51	0.000197	1091.51	0.000323	1091.51	0.000602	1091.51	0.000715	1091.51	0.001505	1091.51	0.003532	1091.51	0.004526	1091.51	0.001142	1091.51	0.008174	1091.51	0.000147	1091.51	3e-05	1091.51	0	1091.51	-3e-06	1091.51	3e-06	1091.51	9e-06	1091.51	0.002555	1091.51	0.008004	1091.51	0.009552	1091.51	0.010296	1091.51	0.009766
128.067	5.62031e-12	269.988	6.9183e-12	205.241	7.23922e-12	128.067	373	1092.48	0.001085	1092.48	0.000205	1092.48	0.00033	1092.48	0.000617	1092.48	0.000733	1092.48	0.001504	1092.48	0.003525	1092.48	0.004574	1092.48	0.001122	1092.48	0.008037	1092.48	0.000126	1092.48	2.6e-05	1092.48	-1e-06	1092.48	-6e-06	1092.48	2e-06	1092.48	1.3e-05	1092.48	0.002513	1092.48	0.007876	1092.48	0.00926	1092.48	0.010099	1092.48	0.009511
128.352	5.80369e-12	270.625	7.0139e-12	205.861	7.37444e-12	128.352	373	1093.44	0.001086	1093.44	0.000207	1093.44	0.000353	1093.44	0.000629	1093.44	0.000739	1093.44	0.001487	1093.44	0.003505	1093.44	0.004565	1093.44	0.001106	1093.44	0.007957	1093.44	0.000113	1093.44	2.1e-05	1093.44	-1e-06	1093.44	-1e-05	1093.44	1e-06	1093.44	2e-05	1093.44	0.002468	1093.44	0.007693	1093.44	0.009076	1093.44	0.009885	1093.44	0.009239
128.638	5.65627e-12	271.262	6.9398e-12	206.482	7.40045e-12	128.638	373	1094.4	0.00109	1094.4	0.000208	1094.4	0.000378	1094.4	0.000623	1094.4	0.000736	1094.4	0.001479	1094.4	0.003472	1094.4	0.004492	1094.4	0.001093	1094.4	0.00795	1094.4	0.000104	1094.4	1.5e-05	1094.4	-2e-06	1094.4	-1.2e-05	1094.4	1e-06	1094.4	2.5e-05	1094.4	0.002398	1094.4	0.007456	1094.4	0.008905	1094.4	0.009577	1094.4	0.008851
128.923	5.86868e-12	271.899	6.8215e-12	207.102	7.36944e-12	128.923	373	1095.37	0.001094	1095.37	0.000203	1095.37	0.000383	1095.37	0.000602	1095.37	0.000727	1095.37	0.001474	1095.37	0.003417	1095.37	0.004417	1095.37	0.001063	1095.37	0.007949	1095.37	9.5e-05	1095.37	9e-06	1095.37	-2e-06	1095.37	-1e-05	1095.37	2e-06	1095.37	2.8e-05	1095.37	0.00232	1095.37	0.007228	1095.37	0.008687	1095.37	0.009217	1095.37	0.008417
129.209	5.74841e-12	272.536	6.8054e-12	207.723	7.35774e-12	129.209	373	1096.33	0.001075	1096.33	0.000192	1096.33	0.000359	1096.33	0.000585	1096.33	0.000713	1096.33	0.00146	1096.33	0.003341	1096.33	0.00442	1096.33	0.001011	1096.33	0.007888	1096.33	8.3e-05	1096.33	5e-06	1096.33	-3e-06	1096.33	-7e-06	1096.33	2e-06	1096.33	2.6e-05	1096.33	0.002264	1096.33	0.007066	1096.33	0.00845	1096.33	0.008925	1096.33	0.008097
129.494	5.76914e-12	273.173	6.6828e-12	208.344	7.28673e-12	129.494	373	1097.3	0.001029	1097.3	0.000179	1097.3	0.000325	1097.3	0.000581	1097.3	0.000697	1097.3	0.001442	1097.3	0.003283	1097.3	0.00451	1097.3	0.000957	1097.3	0.007775	1097.3	7.3e-05	1097.3	3e-06	1097.3	-4e-06	1097.3	-4e-06	1097.3	2e-06	1097.3	2.3e-05	1097.3	0.002232	1097.3	0.006946	1097.3	0.008219	1097.3	0.008706	1097.3	0.007898
129.779	5.69958e-12	273.81	6.7344e-12	208.964	7.44891e-12	129.779	373	1098.26	0.000977	1098.26	0.000175	1098.26	0.000303	1098.26	0.000576	1098.26	0.000679	1098.26	0.001436	1098.26	0.003288	1098.26	0.004609	1098.26	0.000918	1098.26	0.007657	1098.26	6.3e-05	1098.26	2e-06	1098.26	-5e-06	1098.26	-3e-06	1098.26	2e-06	1098.26	2e-05	1098.26	0.002207	1098.26	0.00682	1098.26	0.00798	1098.26	0.008461	1098.26	0.007689
130.065	5.7782e-12	274.447	6.7688e-12	209.552	7.30657e-12	130.065	373	1099.23	0.000939	1099.23	0.000177	1099.23	0.000295	1099.23	0.000562	1099.23	0.000659	1099.23	0.001449	1099.23	0.003362	1099.23	0.004628	1099.23	0.000883	1099.23	0.007546	1099.23	5.3e-05	1099.23	2e-06	1099.23	-8e-06	1099.23	-2e-06	1099.23	2e-06	1099.23	2e-05	1099.23	0.002183	1099.23	0.006697	1099.23	0.007755	1099.23	0.008169	1099.23	0.007419
130.35	5.74297e-12	275.084	6.8269e-12	210.172	7.30702e-12	130.35	373	1100.19	0.000922	1100.19	0.000178	1100.19	0.000294	1100.19	0.000542	1100.19	0.000646	1100.19	0.001482	1100.19	0.003447	1100.19	0.00456	1100.19	0.000843	1100.19	0.007407	1100.19	4.2e-05	1100.19	1e-06	1100.19	-1.2e-05	1100.19	-3e-06	1100.19	2e-06	1100.19	2.1e-05	1100.19	0.00216	1100.19	0.006617	1100.19	0.007582	1100.19	0.007902	1100.19	0.007163
130.636	5.74562e-12	275.721	6.3227e-12	210.793	7.34994e-12	130.636	373	1101.15	0.000929	1101.15	0.000177	1101.15	0.000303	1101.15	0.000527	1101.15	0.000652	1101.15	0.001524	1101.15	0.003481	1101.15	0.004477	1101.15	0.0008	1101.15	0.007218	1101.15	3.2e-05	1101.15	-4.28936e-09	1101.15	-1.7e-05	1101.15	-6e-06	1101.15	3e-06	1101.15	2.3e-05	1101.15	0.002118	1101.15	0.00656	1101.15	0.007418	1101.15	0.007675	1101.15	0.006962
130.921	5.79229e-12	276.358	6.742e-12	211.414	7.44123e-12	130.921	373	1102.12	0.000952	1102.12	0.000179	1102.12	0.000317	1102.12	0.000521	1102.12	0.000675	1102.12	0.001545	1102.12	0.003458	1102.12	0.004445	1102.12	0.000762	1102.12	0.007005	1102.12	2.5e-05	1102.12	-1e-06	1102.12	-2.2e-05	1102.12	-8e-06	1102.12	4e-06	1102.12	2.2e-05	1102.12	0.002037	1102.12	0.006457	1102.12	0.007185	1102.12	0.007434	1102.12	0.006778
131.207	5.71793e-12	276.995	6.6173e-12	212.034	7.34746e-12	131.207	373	1103.08	0.000962	1103.08	0.000179	1103.08	0.000324	1103.08	0.000525	1103.08	0.000691	1103.08	0.001524	1103.08	0.003417	1103.08	0.004459	1103.08	0.000726	1103.08	0.006819	1103.08	1.7e-05	1103.08	-4e-06	1103.08	-2.6e-05	1103.08	-1.1e-05	1103.08	4e-06	1103.08	1.9e-05	1103.08	0.001941	1103.08	0.006284	1103.08	0.006897	1103.08	0.007165	1103.08	0.006599
131.492	5.75374e-12	277.632	6.7925e-12	212.655	7.3455e-12	131.492	373	1104.05	0.000941	1104.05	0.000167	1104.05	0.000316	1104.05	0.000533	1104.05	0.000677	1104.05	0.001483	1104.05	0.003393	1104.05	0.00448	1104.05	0.000689	1104.05	0.006687	1104.05	9e-06	1104.05	-9e-06	1104.05	-3.2e-05	1104.05	-1.1e-05	1104.05	4e-06	1104.05	1.6e-05	1104.05	0.001875	1104.05	0.006078	1104.05	0.006644	1104.05	0.006908	1104.05	0.006441
131.778	5.75969e-12	278.269	6.4872e-12	213.276	7.29224e-12	131.778	373	1105.01	0.000906	1105.01	0.000147	1105.01	0.000304	1105.01	0.00053	1105.01	0.000644	1105.01	0.001466	1105.01	0.003386	1105.01	0.004494	1105.01	0.000649	1105.01	0.006581	1105.01	3e-06	1105.01	-1.6e-05	1105.01	-3.8e-05	1105.01	-1.1e-05	1105.01	5e-06	1105.01	1.4e-05	1105.01	0.001853	1105.01	0.00587	1105.01	0.006448	1105.01	0.006654	1105.01	0.006266
132.063	5.92129e-12	278.906	6.456e-12	213.896	7.34619e-12	132.063	373	1105.98	0.00089	1105.98	0.000131	1105.98	0.000301	1105.98	0.000508	1105.98	0.000611	1105.98	0.00148	1105.98	0.003387	1105.98	0.00452	1105.98	0.000609	1105.98	0.00645	1105.98	0	1105.98	-2.9e-05	1105.98	-4.4e-05	1105.98	-9e-06	1105.98	6e-06	1105.98	1.3e-05	1105.98	0.001839	1105.98	0.005651	1105.98	0.006258	1105.98	0.006374	1105.98	0.006003
132.348	5.87771e-12	279.543	6.6603e-12	214.517	7.33025e-12	132.348	373	1106.94	0.000894	1106.94	0.000123	1106.94	0.000299	1106.94	0.000485	1106.94	0.000585	1106.94	0.001483	1106.94	0.00339	1106.94	0.004553	1106.94	0.00057	1106.94	0.00628	1106.94	0	1106.94	-4.6e-05	1106.94	-4.9e-05	1106.94	-7e-06	1106.94	5e-06	1106.94	1.5e-05	1106.94	0.001797	1106.94	0.005418	1106.94	0.006053	1106.94	0.006103	1106.94	0.005678
132.634	6.00353e-12	280.18	6.4098e-12	215.138	7.49518e-12	132.634	373	1107.9	0.000891	1107.9	0.000117	1107.9	0.000289	1107.9	0.000481	1107.9	0.000565	1107.9	0.001446	1107.9	0.003391	1107.9	0.00455	1107.9	0.000536	1107.9	0.006117	1107.9	-2e-06	1107.9	-6.1e-05	1107.9	-5.4e-05	1107.9	-7e-06	1107.9	5e-06	1107.9	1.7e-05	1107.9	0.001725	1107.9	0.005181	1107.9	0.005859	1107.9	0.005902	1107.9	0.005384
132.92	5.66788e-12	280.817	6.8387e-12	215.758	7.41105e-12	132.92	373	1108.87	0.000866	1108.87	0.00011	1108.87	0.00027	1108.87	0.000491	1108.87	0.000554	1108.87	0.00139	1108.87	0.003379	1108.87	0.004483	1108.87	0.000507	1108.87	0.006003	1108.87	-6e-06	1108.87	-7.1e-05	1108.87	-6.1e-05	1108.87	-8e-06	1108.87	4e-06	1108.87	2e-05	1108.87	0.001635	1108.87	0.004943	1108.87	0.005661	1108.87	0.005735	1108.87	0.005151
133.205	5.96579e-12	281.454	6.7645e-12	216.379	7.34652e-12	133.205	373	1109.83	0.00083	1109.83	0.000107	1109.83	0.000254	1109.83	0.000493	1109.83	0.000559	1109.83	0.001354	1109.83	0.003351	1109.83	0.004385	1109.83	0.000479	1109.83	0.00592	1109.83	-1.1e-05	1109.83	-7.9e-05	1109.83	-7.1e-05	1109.83	-1e-05	1109.83	5e-06	1109.83	2.1e-05	1109.83	0.001537	1109.83	0.004702	1109.83	0.005409	1109.83	0.005522	1109.83	0.00495
133.491	5.76681e-12	282.091	6.9226e-12	217	7.40121e-12	133.491	373	1110.8	0.000799	1110.8	0.000106	1110.8	0.000243	1110.8	0.000481	1110.8	0.000569	1110.8	0.001351	1110.8	0.00333	1110.8	0.004321	1110.8	0.000441	1110.8	0.005815	1110.8	-1.7e-05	1110.8	-9e-05	1110.8	-8.6e-05	1110.8	-1.4e-05	1110.8	7e-06	1110.8	2e-05	1110.8	0.00144	1110.8	0.004486	1110.8	0.005122	1110.8	0.005275	1110.8	0.004798
133.776	5.92939e-12	282.728	6.5764e-12	217.62	7.31504e-12	133.776	373	1111.76	0.000782	1111.76	0.000103	1111.76	0.000236	1111.76	0.000475	1111.76	0.000564	1111.76	0.001375	1111.76	0.003345	1111.76	0.004325	1111.76	0.000395	1111.76	0.005672	1111.76	-2.4e-05	1111.76	-0.000104	1111.76	-0.000103	1111.76	-1.6e-05	1111.76	8e-06	1111.76	2e-05	1111.76	0.001352	1111.76	0.004324	1111.76	0.004879	1111.76	0.005083	1111.76	0.004736
134.062	5.75896e-12	283.365	6.8946e-12	218.241	7.38492e-12	134.062	373	1112.72	0.000782	1112.72	9.7e-05	1112.72	0.000237	1112.72	0.000482	1112.72	0.000541	1112.72	0.001421	1112.72	0.003408	1112.72	0.004394	1112.72	0.000354	1112.72	0.005518	1112.72	-3e-05	1112.72	-0.000117	1112.72	-0.000118	1112.72	-1.6e-05	1112.72	9e-06	1112.72	2.1e-05	1112.72	0.001272	1112.72	0.004199	1112.72	0.004712	1112.72	0.004963	1112.72	0.004715
134.347	5.82468e-12	284.002	6.5807e-12	218.862	7.33883e-12	134.347	373	1113.69	0.000787	1113.69	9.1e-05	1113.69	0.000243	1113.69	0.000488	1113.69	0.000511	1113.69	0.00148	1113.69	0.003499	1113.69	0.004499	1113.69	0.00032	1113.69	0.005381	1113.69	-3.7e-05	1113.69	-0.000128	1113.69	-0.000128	1113.69	-1.4e-05	1113.69	9e-06	1113.69	2.5e-05	1113.69	0.001191	1113.69	0.004063	1113.69	0.004579	1113.69	0.004852	1113.69	0.004626
134.633	5.92968e-12	284.638	6.6302e-12	219.482	7.39896e-12	134.633	373	1114.65	0.000772	1114.65	8.6e-05	1114.65	0.000241	1114.65	0.000483	1114.65	0.000484	1114.65	0.00153	1114.65	0.003582	1114.65	0.004592	1114.65	0.00029	1114.65	0.005262	1114.65	-4.6e-05	1114.65	-0.000137	1114.65	-0.000135	1114.65	-1e-05	1114.65	7e-06	1114.65	3.2e-05	1114.65	0.001121	1114.65	0.0039	1114.65	0.004447	1114.65	0.004718	1114.65	0.004444
134.918	5.86035e-12	285.275	6.5463e-12	220.103	7.29073e-12	134.918	376	1115.62	0.00073	1115.62	8.1e-05	1115.62	0.000224	1115.62	0.000469	1115.62	0.000464	1115.62	0.001556	1115.62	0.00363	1115.62	0.004621	1115.62	0.000265	1115.62	0.005159	1115.62	-5.5e-05	1115.62	-0.000145	1115.62	-0.000139	1115.62	-9e-06	1115.62	5e-06	1115.62	4.2e-05	1115.62	0.001074	1115.62	0.003747	1115.62	0.004318	1115.62	0.004585	1115.62	0.004238
135.204	5.88327e-12	285.912	6.5861e-12	220.706	7.44071e-12	135.204	379	1116.58	0.000691	1116.58	7.6e-05	1116.58	0.000199	1116.58	0.00045	1116.58	0.000453	1116.58	0.001561	1116.58	0.003628	1116.58	0.00458	1116.58	0.000246	1116.58	0.005073	1116.58	-6.1e-05	1116.58	-0.00015	1116.58	-0.000145	1116.58	-1e-05	1116.58	5e-06	1116.58	5.4e-05	1116.58	0.001043	1116.58	0.003625	1116.58	0.004175	1116.58	0.004445	1116.58	0.004044
135.489	5.79246e-12	286.549	6.829e-12	221.327	7.20617e-12	135.489	382	1117.55	0.000684	1117.55	7.3e-05	1117.55	0.000179	1117.55	0.000422	1117.55	0.000451	1117.55	0.001547	1117.55	0.003577	1117.55	0.004531	1117.55	0.000229	1117.55	0.004991	1117.55	-6.7e-05	1117.55	-0.000156	1117.55	-0.000153	1117.55	-1e-05	1117.55	5e-06	1117.55	6.2e-05	1117.55	0.001001	1117.55	0.003517	1117.55	0.003998	1117.55	0.00426	1117.55	0.003846
135.775	5.91835e-12	287.186	6.6162e-12	221.947	7.40589e-12	135.775	385	1118.51	0.000697	1118.51	7.2e-05	1118.51	0.000164	1118.51	0.000395	1118.51	0.000446	1118.51	0.001509	1118.51	0.003504	1118.51	0.004533	1118.51	0.000206	1118.51	0.004895	1118.51	-7.4e-05	1118.51	-0.000169	1118.51	-0.000161	1118.51	-8e-06	1118.51	6e-06	1118.51	6.2e-05	1118.51	0.000936	1118.51	0.003395	1118.51	0.003826	1118.51	0.004055	1118.51	0.003661
136.06	6.02772e-12	287.823	6.8935e-12	222.568	7.39363e-12	136.06	388	1119.47	0.0007	1119.47	6.9e-05	1119.47	0.000152	1119.47	0.000382	1119.47	0.000431	1119.47	0.001459	1119.47	0.003449	1119.47	0.004583	1119.47	0.000174	1119.47	0.004786	1119.47	-8.3e-05	1119.47	-0.00019	1119.47	-0.000166	1119.47	-5e-06	1119.47	7e-06	1119.47	5.5e-05	1119.47	0.000858	1119.47	0.003246	1119.47	0.003716	1119.47	0.003896	1119.47	0.00354
136.346	5.98426e-12	288.46	6.5689e-12	223.155	7.31034e-12	136.346	391	1120.44	0.000678	1120.44	6.3e-05	1120.44	0.000144	1120.44	0.000381	1120.44	0.000415	1120.44	0.001429	1120.44	0.003437	1120.44	0.004635	1120.44	0.000142	1120.44	0.004683	1120.44	-9.2e-05	1120.44	-0.000213	1120.44	-0.000166	1120.44	-4e-06	1120.44	9e-06	1120.44	4.9e-05	1120.44	0.000777	1120.44	0.003067	1120.44	0.003648	1120.44	0.003791	1120.44	0.003473
136.631	5.95311e-12	289.097	6.6818e-12	223.776	7.34471e-12	136.631	394	1121.4	0.000647	1121.4	5.6e-05	1121.4	0.000145	1121.4	0.000378	1121.4	0.000414	1121.4	0.00143	1121.4	0.003465	1121.4	0.004681	1121.4	0.000119	1121.4	0.004596	1121.4	-0.000102	1121.4	-0.000232	1121.4	-0.000165	1121.4	-5e-06	1121.4	1.3e-05	1121.4	4.6e-05	1121.4	0.000693	1121.4	0.002869	1121.4	0.003545	1121.4	0.003689	1121.4	0.00339
136.916	5.96441e-12	289.734	6.9172e-12	224.397	7.40432e-12	136.916	397	1122.37	0.000616	1122.37	5e-05	1122.37	0.00015	1122.37	0.000366	1122.37	0.000426	1122.37	0.001439	1122.37	0.003516	1122.37	0.004762	1122.37	0.000103	1122.37	0.00452	1122.37	-0.000112	1122.37	-0.000245	1122.37	-0.000167	1122.37	-6e-06	1122.37	1.7e-05	1122.37	4.9e-05	1122.37	0.000611	1122.37	0.002687	1122.37	0.003387	1122.37	0.00357	1122.37	0.00327
137.202	5.84484e-12	290.371	6.7925e-12	225.017	7.33704e-12	137.202	400	1123.33	0.000581	1123.33	4.3e-05	1123.33	0.000155	1123.33	0.000354	1123.33	0.000436	1123.33	0.001437	1123.33	0.003581	1123.33	0.004893	1123.33	9.1e-05	1123.33	0.004453	1123.33	-0.00012	1123.33	-0.000251	1123.33	-0.000171	1123.33	-6e-06	1123.33	2.2e-05	1123.33	5.4e-05	1123.33	0.000544	1123.33	0.002548	1123.33	0.003234	1123.33	0.003459	1123.33	0.003161
137.487	5.87451e-12	291.008	6.8699e-12	225.638	7.42969e-12	137.487	403	1124.3	0.000546	1124.3	3.7e-05	1124.3	0.000157	1124.3	0.000348	1124.3	0.000433	1124.3	0.001438	1124.3	0.003661	1124.3	0.005028	1124.3	8e-05	1124.3	0.004399	1124.3	-0.000122	1124.3	-0.000247	1124.3	-0.000173	1124.3	-5e-06	1124.3	2.6e-05	1124.3	6.1e-05	1124.3	0.000497	1124.3	0.002442	1124.3	0.003121	1124.3	0.003353	1124.3	0.003085
137.773	5.8465e-12	291.645	6.3259e-12	226.259	7.41785e-12	137.773	406	1125.26	0.000517	1125.26	3.2e-05	1125.26	0.000159	1125.26	0.000342	1125.26	0.000421	1125.26	0.001467	1125.26	0.00375	1125.26	0.005106	1125.26	7e-05	1125.26	0.004354	1125.26	-0.00012	1125.26	-0.000238	1125.26	-0.000177	1125.26	-3e-06	1125.26	2.9e-05	1125.26	6.6e-05	1125.26	0.00046	1125.26	0.00234	1125.26	0.003025	1125.26	0.003229	1125.26	0.003012
138.058	6.03521e-12	292.282	6.7742e-12	226.879	7.29345e-12	138.058	409	1126.22	0.000495	1126.22	2.8e-05	1126.22	0.000158	1126.22	0.000334	1126.22	0.000412	1126.22	0.001521	1126.22	0.003843	1126.22	0.005117	1126.22	5.9e-05	1126.22	0.004313	1126.22	-0.000122	1126.22	-0.000233	1126.22	-0.000185	1126.22	-2e-06	1126.22	2.9e-05	1126.22	7.2e-05	1126.22	0.000422	1126.22	0.002241	1126.22	0.002923	1126.22	0.003112	1126.22	0.002924
[truncated: 2,980 more rows]
[truncated: 6 more columns]

## Sheet: Fig4
Fig4a
[truncated: 3,113 more rows]
[truncated: 288 more columns]

## Sheet: Fig5
Fig5d		Fig5e			Fig5f						Fig5g
3Zn	1Zn	T	InK	InK	-23.8072	0	-21.3708	0	-23.758	0	-23.627	0	-23.1432	0	-21.6522	0
0	0	1.7452	0.26697	-2.71417	-23.7072	0	-21.2788	0	-23.659	0	-23.528	0	-23.0472	0	-21.5582	0
[truncated: 299 more rows]

## Sheet: Fig6
Fig6a										Fig6b
[truncated: 3,164 more rows]
[truncated: 171 more columns]

## Sheet: Fig7
Fig7a
[truncated: 3,476 more rows]
[truncated: 121 more columns]

## Sheet: Fig8
Fig8a
0	0.72
0.59498	0.87
[truncated: 8 more rows]

## Sheet: Fig9
Fig9a						Fig9d								Fig9e														Fig9f
[truncated: 4,071 more rows]

[truncated: 19 more sheets: Supplementary Fig1-10, Supplementary Fig11-14, Supplementary Fig15-17, Supplementary Fig18-19, Supplementary Fig20-21, Supplementary Fig22-23, Supplementary Fig24,25,27-29, Supplementary Fig30-31, Supplementary Fig32-33, Supplementary Fig34-35, Supplementary Fig36-38,40-41, Supplementary Fig42-45, Supplementary Fig46-47, Supplementary Fig48-49, Supplementary Fig50-51, Supplementary Fig53-57, Supplementary Fig59-63, Supplementary Fig65-69, Supplementary Fig70-72]
